# Supplementary material for: Similar Survival Rates of Territorial and Sneaker Males in a Polymorphic Damselfly: A Multi‐Year Study
Source: Ecol Evol. 2025 Dec 10;15(12):e72623. doi: 10.1002/ece3.72623 (PMC12690216; doi:10.1002/ece3.72623)
Supplement: Supplementary file 2 — Data S1: ece372623‐sup‐0002‐DataS1.zip. [file ECE3-15-e72623-s001.zip]

Archive with 32 entries (32 files):
- 1992MetData.xlsx
- __MACOSX/._1992MetData.xlsx
- 1996MasterData.xlsx
- __MACOSX/._1996MasterData.xlsx
- 1996MetData.xlsx
- __MACOSX/._1996MetData.xlsx
- 2004MetData.xlsx
- __MACOSX/._2004MetData.xlsx
- 2007MetData.xlsx
- __MACOSX/._2007MetData.xlsx
- Master1992sizeknown.xlsx
- __MACOSX/._Master1992sizeknown.xlsx
- Master1997SecondSizeKnown.xlsx
- __MACOSX/._Master1997SecondSizeKnown.xlsx
- Master2004Data.xlsx
- __MACOSX/._Master2004Data.xlsx
- Master2007thirdALLfixed.xlsx
- __MACOSX/._Master2007thirdALLfixed.xlsx
- MetData1997.xlsx
- __MACOSX/._MetData1997.xlsx
- MRanalysis1992StudyFINALStepwise.R
- __MACOSX/._MRanalysis1992StudyFINALStepwise.R
- MRanalysis1996StudyFINALStepwise.R
- __MACOSX/._MRanalysis1996StudyFINALStepwise.R
- MRanalysis1997StudyFINALStepwise.R
- __MACOSX/._MRanalysis1997StudyFINALStepwise.R
- MRanalysis2004StudyFINALStepwise.R
- __MACOSX/._MRanalysis2004StudyFINALStepwise.R
- MRAnalysis2007StudyFINALStepwise.R
- __MACOSX/._MRAnalysis2007StudyFINALStepwise.R
- ReadMeSummary.docx
- __MACOSX/._ReadMeSummary.docx
