# Supplementary material for: Similar Survival Rates of Territorial and Sneaker Males in a Polymorphic Damselfly: A Multi‐Year Study
Source: Ecol Evol. 2025 Dec 10;15(12):e72623. doi: 10.1002/ece3.72623 (PMC12690216; doi:10.1002/ece3.72623)
Supplement: Supplementary file 2 — Data S1: ece372623‐sup‐0002‐DataS1.zip. [file ECE3-15-e72623-s001.zip › 1992MetData.xlsx]

## Sheet: Sheet1
Rain	AvTemp	Sun	Day
3	15.2	3.4	1
0	16.4	6.1	5
7	17	2.6	6
0	19.4	9.1	7
0	16.2	9.1	9
1.5	15.2	4.4	11
0	14.3	4.6	12
22.5	15.6	5.8	13
0	16.3	7.4	15
0	15.2	9.9	18
0	18	11.9	19
0	19.3	12.2	20
0	19.3	2.5	22
0	18.5	7.9	23
0	19.7	0	24
0	19.5	2.1	26
0	15.7	0.3	27
0	20	4	29
0	19.4	1.9	30
0	20.2	0.5	31
0	18	6.8	33
0	17.6	0.8	34
0	16.9	1.3	36
2.5	16	5.9	39
0	17.8	10.8	43
0	17.5	6.6	44
0	17.6	9.5	45
0	21.2	8.8	46
20	22.1	6.9	48
0	21.6	0.8	50
0	22.9	5	51
0	20.5	0.8	53
0	18.9	0.6	54
0	20.1	6.5	55
0	22.6	8	56
0	24.5	9	57
0	21.7	0	58
3.5	19.1	0	61
2	19.9	0	62
0.5	19.9	4	63
0	19.8	0	64
0	24.1	12	67
0	26.4	0	69
0	24.9	7.1	72
