# Supplementary material for: Similar Survival Rates of Territorial and Sneaker Males in a Polymorphic Damselfly: A Multi‐Year Study
Source: Ecol Evol. 2025 Dec 10;15(12):e72623. doi: 10.1002/ece3.72623 (PMC12690216; doi:10.1002/ece3.72623)
Supplement: Supplementary file 2 — Data S1: ece372623‐sup‐0002‐DataS1.zip. [file ECE3-15-e72623-s001.zip › 1996MasterData.xlsx]

## Sheet: Sheet1
ch	ind	sex	sex/type	category	size	AL	teneral
100000000000000000000000000000	1	M	C	2			1
100101110000000000000000000000	2	M	O	1			1
100000000000000000000000000000	3	M	O	1			1
100000000000000000000000000000	4	M	C	2			1
100000000000000000000000000000	5	M	O	1			1
110000000000000000000000000000	6	F		3			1
111100000000000000000000000000	7	M	O	1	39	44.5	1
101000000000000000000000000000	8	M	C	2	38	45	1
100010000000000000000000000000	9	F		3			1
100000000000000000000000000000	10	M	O	1			1
100000000000000000000000000000	11	M	O	1			1
100100000000000000000000000000	12	M	C	2	37.5	45	1
101010000000000000000000000000	13	M	C	2			0
010001000000000000000000000000	14	F		3	37.5	40.5	1
011000000000000000000000000000	15	F		3	39	40	1
010000000000000000000000000000	16	F		3	39.5	41	1
011011110000000000000000000000	17	M	O	1	39	46	1
010000000000000000000000000000	19	F		3	39.5	39.5	1
010000000000000000000000000000	20	F		3	39	40	1
010010000000000000000000000000	21	M	O	1	39.5	47	1
011000000000000000000000000000	22	M	O	1	39	46.5	0
011000000000000000000000000000	23	M	C	2	38	46	1
010000000000000000000000000000	24	M	O	1	40.5	46	1
001111000000000000000000000000	25	M	C	2	39	44.5	0
001000000000000000000000000000	26	M	O	1	41	47	1
001011100000000000000000000000	27	M	C	2	38	45.5	1
001000000000000000000000000000	28	M	O	1	40.5	46.5	1
001000000000000000000000000000	29	M	O	1	39.5	45	1
001010000000000000000000000000	30	F		3	38.5	40	1
001000000000000000000000000000	31	F		3	38.5	39.5	1
001000000000000000000000000000	32	M	O	1	40	44.5	1
001000000000000000000000000000	33	F		3	39	40.5	1
001000000000000000000000000000	34	M	O	1	39.5	44.5	1
001010000000000000000000000000	35	M	O	1	38.5	44	1
001000000000000000000000000000	36	M	O	1	38.5	46	1
001100000000000000000000000000	37	M	O	1	39.5	46.5	1
001100000010000000000000000000	38	M	O	1	38.5	46.5	0
001010000000000000000000000000	39	F		3	40	40.5	0
001000000000000000000000000000	40	F		3			1
001110000001000000000000000000	41	M	O	1	37.5	43.5	1
001000000000000000000000000000	42	M	C	2	38	42.5	0
001000000000000000000000000000	44	F		3	38.5	40	1
001000000000000000000000000000	45	M	C	2	38.5	44.5	0
001110000000000000000000000000	46	M	O	1	39	45	1
001001111011110000000000000000	47	M	O	1	41.5	46.5	1
001001000000000000000000000000	48	F		3	39	41	1
001100000000000000000000000000	49	M	O	1	39	45	1
001000000000000000000000000000	50	F		3	40	40.5	1
001000000000000000000000000000	51	M	C	2	39.5	47	0
001000000000000000000000000000	52	M	O	1	41	47	1
001000000000000000000000000000	53	F		3	42	43	1
001000000000000000000000000000	54	M	C	2	37.5	46	0
001000000000000000000000000000	55	M	C	2	36.5	43	0
001110001010111001110000000000	56	M	C	2	37	44.5	0
001010000000000000000000000000	57	M	O	1	38	42	1
001000000000000000000000000000	58	M	C	2	36	42.5	1
001000000000000000000000000000	59	M	O	1	40	47.45	1
000100000000000000000000000000	60	M	O	1	39.5	46	0
000101010010111011111010000000	61	M	O	1	37	43	0
000100000000000000000000000000	62	F		3	41	41.5	0
000100000000000000000000000000	63	M	O	1	39	43.5	0
000110000000000000000000000000	64	F		3	39.5	41	0
000101000000000000000000000000	65	M	C	2	36	42	0
000100000000000000000000000000	66	M	O	1	40	46.5	0
000100000000000000000000000000	67	M	O	1	40.5	45.5	0
000110000000000000000000000000	68	M	O	1	39.5	41.5	1
000111000000000000000000000000	69	M	C	2	37.5	43.5	1
000101000000000000000000000000	70	M	O	1	38	43.5	0
000101000000110000000000000000	71	M	O	1	40	46.5	1
000110000001000000000000000000	72	M	C	2	37	43.5	0
000100000000000000000000000000	73	M	C	2	37	44.5	0
000100000000000000000000000000	74	M	O	1	39	46	0
000100000000000000000000000000	75	M	O	1	39	44	0
000100000000000000000000011000	76	M	O	1	36	47	0
000100000000000000000000000000	77	F		3	39.5	38	0
000111100000001000000000000000	78	M	O	1	38.5	45	0
000110000000000000000000000000	79	M	O	1	39.5	47	0
000110001000000000000000000000	80	F		3	40	41	0
000111110000000000000000000000	81	M	O	1	39	46.5	0
000100000000000000000000000000	82	M	O	1	38	44	0
000100000000000000000000000000	83	M	O	1	38.5	43.5	0
000100000000000000000000000000	84	M	C	2	37.5	45.5	0
000110000000000000000000000000	85	M	O	1	40	46	0
000110000000000000000000000000	86	F		3	38	41.5	0
000100000000000000000000000000	87	M	C	2	37	45	0
000100000000000000000000000000	88	F		3	39	39.5	0
000100000000000000000000000000	89	M	C	2	37	42	0
000100000000000000000000000000	90	F		3	39.5	41	0
000100000000000000000000000000	91	M	O	1	38.5	45	0
000111100111111100000000000000	92	M	O	1	40	47.5	0
000100000000000000000000000000	93	M	O	1	39	46	1
000100000100000000000000000000	95	F		3	39	39.5	0
000111000000000000000000000000	96	M	O	1	40	48.5	0
000111000100111000000000000000	97	M	O	1	39.5	45	1
000100000000000000000000000000	98	M	O	1	38.5	44.5	1
000100000000000000000000000000	99	M	O	1	38.5	44.5	0
000111100000000000000000000000	100	M	C	2	39	43.5	1
000100000000000000000000000000	101	M	C	2	38	46	0
000101111100000000000000000000	102	M	O	1	39.5	45	0
000110000000000000000000000000	103	M	O	1	39.5	46	0
000101000000000000000000000000	104	F		3	38.5	39	0
000100000000000000000000000000	105	F		3	39	41	0
000100000000000000000000000000	106	F		3	39.5	41.5	0
000100001000000000000000000000	107	M	C	2	34.5	43.5	0
000101111100111001110010000000	108	M	O	1	38.5	43.5	0
000110000000000000000000000000	109	M	C	2	37.5	45.5	0
000100000000000000000000000000	110	M	O	1	40	45.5	0
000100000000000000000000000000	111	F		3	31.5	36	0
000100000000000000000000000000	112	F		3	39	38.5	0
000110000000000000000000000000	113	M	O	1	39.5	45	0
000100000000000000000000000000	114	M	O	1	40	48	0
000010000000000000000000000000	115	M	O	1	38.5	44	1
000011011000000000000000000000	116	M	O	1	41	47	0
000011111000000000000000000000	117	M	O	1	41	47.5	0
000011110000000000101010000000	119	M	C	2	37	46	0
000010000000000000000000000000	120	F		3	38.5	41	0
000010000000000000000000000000	121	M	C	2	37.5	43	0
000010010000000000000000000000	122	F		3	40	42	0
000010101000000000000000000000	123	F		3	39	40.5	0
000010000000000000000000000000	124	M	O	1	40	48.5	0
000010000000000000000000000000	125	M	O	1	39.5	44.5	0
000010000000000000000000000000	126	M	C	2	37.5	44	0
000010000000000000000000000000	127	M	O	1	39	46	0
000010010000000000000000000000	128	M	O	1	38	45	1
000010000000000000000000000000	129	M	O	1	39	47	0
000010000000000000000000000000	130	M	O	1	38	44	1
000011000000000000000000000000	131	M	O	1	38	45	0
000011100000000000000000000000	132	M	O	1	38.5	46	1
000011111101111110000000000000	134	M	O	1	40.5	48	0
000010000000000000000000000000	135	M	C	2	38	44.5	0
000010000000000000000000000000	136	M	C	2	38	45	0
000010000000000000000000000000	137	M	O	1	38	45.5	0
000010001000000000000000000000	138	M	O	1	39	46	1
000010000000000000000000000000	139	F		3	38.5	39.5	0
000010000000000000000000000000	140	M	C	2	39	45	0
000010000000000000000000000000	141	M	O	1	37.5	44	1
000010000000000000000000000000	142	M	O	1	38	44.5	0
000010000000000000000000000000	143	F		3	38	40	0
000010100000000000000000000000	144	M	O	1	39	44	1
000010000000000000000000000000	145	M	C	2	38	44.5	0
000010000000000000000000000000	146	M	O	1	38.5	46	0
000010000000000000000000000000	147	M	C	2	37.5	40	0
000010000000000000000000000000	148	M	O	1	37.5	44.5	0
000010000000000000000000000000	149	M	O	1	38	45	1
000011110000000000000000000000	150	M	O	1	36.5	44	1
000010000000000000000000000000	151	M	O	1	38.5	46	1
000010000000000000000000000000	152	F		3	40.5	40.5	0
000010000000000000000000000000	153	M	O	1	38.5	45	0
000010000000000000000000000000	154	M	O	1	41	47.5	0
000010000000000000000000000000	155	F		3	39	41.5	0
000010000000000000000000000000	156	M	O	1	39.5	45	0
000010000000000000000000000000	157	M	O	1	38	43.5	0
000010010000000000000000000000	158	M	O	1	40	47.5	0
000010000000000000000000000000	159	M	O	1	38	45	0
000010000000000000000000000000	160	M	C	2	38	44	0
000010101000000001000000000000	161	M	C	2	38.5	40	0
000010000000000000000000000000	162	M	O	1	39.5	45	0
000011111000011000000000000000	163	M	O	1	39.5	46	0
000010000000000000000000000000	164	M	O	1	38	48	0
000011000000000000000000000000	165	M	O	1	39	46	0
000010000000000000000000000000	166	F		3	38	40	0
000010000000000000000000000000	167	M	O	1	40	47	0
000010000000000000000000000000	168	M	O	1	37.5	45	1
000010000000000000000000000000	169	M	O	1	39.5	47	1
000010000000000000000000000000	170	M	O	1	39	47	0
000010000000000000000000000000	171	M	O	1	39	45	1
000010000001000000000000000000	172	M	O	1	40.5	42	0
000011100000000000000000000000	173	M	O	1	35	47	1
000011000000000000000000010000	174	M	O	1	41	47	0
000010000000000000000000000000	175	M	C	2	38	44.5	0
000010000000000000000000000000	176	M	C	2	35	43	0
000010000000000000101000000000	177	M	C	2	35	41.5	0
000010000000000000000000000000	178	M	O	1	38	47	1
000010000000000000000000000000	179	M	O	1	41.5	46.5	0
000011000000000000000000000000	180	M	O	1	37	44.5	1
000011111111111100000000000000	181	M	O	1	39.5	48	0
000010000000000000000000000000	182	M	C	2	37	45	1
000010000000111100000000000000	183	M	O	1	38	45	0
000011000000000000000000000000	184	M	O	1	38.5	45	0
000011000000000000000000000000	185	M	O	1	39	45	1
000011000000000000000000000000	186	M	O	1	38	46.5	1
000010000000000000000000000000	187	M	O	1	39	46	0
000010000000000000000000000000	188	M	O	1	39.5	42	0
000010000000000000000000000000	189	M	O	1	39.5	46	0
000010000000000000000000000000	190	M	O	1	38	46	0
000001000000000000000000000000	191	M	C	2	37	44.5	0
000001111100111010000000000000	192	M	O	1	40	46.5	0
000001111000000000000000000000	193	M	C	2	38.5	46.5	0
000001110000000000000000000000	194	M	O	1	39.5	49	0
000001111110110000000000000000	195	M	O	1	40	45	0
000001000011111000000000000000	196	M	O	1	38	43.5	0
000001100000000000000000000000	197	M	O	1	38	45	0
000001110010000000000000000000	198	M	O	1	41	48	0
000001111110111111110000000000	199	M	O	1	38.5	45	0
000001000000000000000000000000	200	F		3	39	40.5	0
000001000000000000000000000000	202	M	O	1	37.5	46	1
000001111100000000000000000000	203	M	O	1	38.5	45.5	1
000001000000000000000000000000	204	F		3	38		0
000001000000000000000000000000	207	M	O	1	39	45.5	0
000001000000000000000000000000	208	F		3	39	39	0
000001110110111000000000000000	209	M	O	1	42.5	48	0
000001111111000000000000000000	210	M	O	1	41.5	47.5	0
000001000000000000000000000000	211	F		3	40	40.5	0
000001000000000000000000000000	212	M	O	1	40.5	46.5	0
000001000000000000000000000000	213	M	C	2	37	44	0
000001111000000000000000000000	214	M	O	1	40.5	48	0
000001000000000000000000000000	215	F		3	39	39	0
000001101000000000000000000000	216	M	O	1	38	45.5	1
000001000000000000000000000000	217	M	O	1	38.5	46	1
000001011111110000000000000000	218	M	O	1	37.5	44.5	0
000001000000000000000000000000	219	M	C	2	37	45	0
000001000000000000000000000000	220	M	O	1	39.5	45	0
000001101111000000000000000000	222	M	O	1	49.5	47.5	0
000001000000000000000000000000	223	F		3	38	39.5	0
000001111111111000000000000000	224	M	C	2	37	45	0
000001100000000000000000000000	225	M	O	1	38.5	45	0
000001111000000000000000000000	226	M	O	1	39	45.5	0
000001011110010000000000000000	227	M	O	1	41	48.5	0
000001110000000000000000000000	228	M	C	2	38	45.5	0
000001000000000000000000000000	229	F		3	38	39	1
000001100000000000000000000000	230	M	C	2	37.5	45.5	0
000001100000000000000000000000	231	M	O	1	38	45.5	1
000001000000000000000000000000	232	M	C	2	34.5	42.5	0
000001010000000000000000000000	233	M	C	2	38	44.5	0
000001000000100000000000000000	234	F		3	39	39.5	0
000001001001111101111000000000	235	M	O	1	40	45.5	0
000001111001101100000000000000	236	M	O	1	38	44.5	0
000001000000000000000000000000	237	M	C	2	37	42	0
000001010111100011110011000000	238	M	O	1	41	47	0
000001000000000000000000000000	239	M	O	1	39.5	47	0
000001100000000000000000000000	240	M	O	1	40	48	0
000001000000000000000000000000	241	M	O	1	39	48	0
000001000000000000000000000000	242	M	C	2	35	44.5	0
000001000000000000000000000000	243	M	O	1	38	47	0
000001100000000000000000000000	244	M	O	1	39.5	45	0
000001000000000000000000000000	245	F		3	40.5	42.5	0
000001010000000000000000000000	246	F		3	38.5	39	0
000001100000000000011000000000	247	M	C	2	37.5	44	0
000001000000000000000000000000	249	M	O	1	40	47	0
000001000000000000100110000000	250	F		3	37.5	38.5	0
000000101000000010010000000000	251	F		3	39	39.5	0
000000111000000000000000000000	252	M	O	1	39	46.5	0
000000100000000000000000000000	253	F		3	40.5	41.5	0
000000111011100000000000000000	254	M	C	2	36	42.5	0
000000100000000000000000000000	256	M	C	2	38	44.5	0
000000111111110000000000000000	257	M	O	1	40	47	0
000000100000000000000000000000	258	M	O	1	39.5	47	0
000000101000000000000000000000	260	M	C	2	33.5	41	0
000000100000111100000000000000	261	M	C	2	38.5	46	0
000000100000000000000000000000	262	M	C	2	37	46	0
000000100000000000000000000000	263	F		3	38	40.5	0
000000101000000000000000000000	264	F		3	39	40.5	0
000000100000000000000000000000	265	M	O	1	39.5	46	0
000000111000000000000000000000	266	M	O	1	39.5	44.5	0
000000100000000000000000000000	267	M	C	2	37.5	43.5	0
000000100000000000000000000000	268	M	C	2	39	45.5	0
000000100000000000000000000000	269	F		3	39.5	39	0
000000100000000000000000000000	270	F		3	37	38.5	0
000000100000000000000000000000	271	M	O	1	41	47	0
000000100000000000000000000000	272	F		3	39	41	0
000000100000000000000000000000	273	F		3	38.5	39.5	0
000000100000000000000000000000	274	M	O	1	38.5	45	0
000000100110000000000000000000	275	M	O	1	36.5	42.5	1
000000110000000000000000000000	276	M	O	1	39.5	45	0
000000100000000000000000000000	277	M	O	1	37	43	0
000000110000000000000000000000	278	M	O	1	39	43.5	0
000000100000000000000000000000	279	F		3	39	39.5	0
000000100000000000000000000000	280	M	O	1	38	44.5	0
000000100000000000000000000000	281	F		3	39	38.5	0
000000111001111000000000000000	282	M	O	1	36.5	43.5	0
000000110000000000000000000000	283	M	C	2	35	45.5	0
000000100000000000000000000000	284	M	O	1	38.5	45.5	0
000000100000000000000000000000	285	M	C	2	35.5	42.5	0
000000100000000000001000000000	286	F		3	40.5	39.5	0
000000110000101000000000000000	287	M	O	1	39	44.5	0
000000100000000000000000000000	288	F		3	37.5	39	0
000000100000000000000000000000	289	M	O	1	39.5	46	0
000000100000000000000000000000	290	M	C	2	37	46	0
000000100000000000000000000000	291	M	O	1	38	44.5	0
000000110000000000000000000000	292	F		3	40	40.5	0
000000100000000000000000000000	293	M	C	2	38.5	43.5	0
000000100000101000000000000000	294	F		3	38	40.5	0
000000100000000000000000000000	295	M	C	2	37	41.5	0
000000100000000000000000000000	296	M	O	1	36.5	42.5	1
000000100000000000000000000000	297	M	O	1	38	45	0
000000110000000000000000000000	298	F		3	39.5	38.5	0
000000100000000000000000000000	299	M	C	2	37	43	0
000000110000000000000000000000	300	F		3	38	40.5	0
000000010000000000000000000000	301	M	C	2	38	45	0
000000010100000000000000000000	302	F		3	41	40	0
000000010001111010000000000000	304	M	O	1	38	43	0
000000010000000000000000000000	305	M	O	1	38	44	0
000000010000100000000000000000	306	F		3	40.5	41.5	0
000000010101110000000000000000	307	F		3	38.5	39.5	0
000000010000000000000000000000	308	M	O	1	39.5	45	0
000000010000000000000000000000	309	M	C	2	38	44	0
000000010000000000000000000000	310	F		3	38.5	39.5	0
000000011000111010111000000000	311	M	O	1	38.5	45	0
000000010000000000000000000000	312	F		3	40.5	41.5	0
000000011111110000000000000000	313	M	O	1	39.5	47.5	0
000000010000000000000000000000	314	M	O	1	39	45.5	0
000000010100000000000000000000	315	M	O	1	39	46.5	0
000000011010110000000000000000	316	M	O	1	40	46.5	0
000000010000000000000000000000	317	M	O	1	41	47	0
000000011110110000000000000000	318	M	O	1	43	47.5	0
000000011000000000000000000000	319	M	C	2	36.5	44	0
000000011000010000000000000000	320	F		3	39	40.5	0
000000010000001000000000000000	321	M	C	2	36.5	34.5	0
000000011110100000000000000000	322	M	O	1	39	46.5	0
000000010000000000000000000000	323	M	O	1	39.5	47	0
000000010000000000000000000000	324	F		3	38	39.5	0
000000011100100000000000000000	325	M	C	2	34.5	43	0
000000010000110000000000000000	326	F		3	40.5	41	0
000000010100000000000000000000	327	F		3	37.5	38.5	0
000000010000000000000000000000	328	F		3	39	41	0
000000010000000000000000000000	329	M	O	1	39.5	46	0
000000010000000000000000000000	330	M	C	2	38	46	0
000000010000000000000000000000	331	M	O	1	36	46	0
000000011000000000000000000000	332	M	C	2	37.5	45	0
000000010000000000000000000000	333	F		3	38.5	49.5	0
000000010000100000000000000000	334	F		3	40	40.5	0
000000011100101000000000000000	335	M	O	1	38	44	0
000000010001110000000000000000	336	M	C	2	35.5	43	0
000000010100000000000000000000	337	M	O	1	38	45.5	0
000000010000001000100000000000	338	F		3	38.5	41	0
000000010000010000000000000000	339	M	C	2	38	44.5	0
000000011111111000000000000000	340	M	O	1	37	35.5	0
000000010000000000000000000000	341	M	C	2	33.5	43	0
000000010000000000000000000000	342	M	O	1	38	46	0
000000011111111100000000000000	343	M	O	1	39.5	47	0
000000010000000000000000000000	344	M	C	2	38.5	47	0
000000010000000000000000000000	345	M	C	2	37	44.5	1
000000010000000000000000000000	346	M	O	1	37.5	43.5	1
000000010000000000000000000000	347	M	O	1	38	44	0
000000010000000000000000000000	348	F		3	39.5	40.5	0
000000010000000000000000000000	349	M	O	1	37	44	0
000000010000000000000000000000	350	M	O	1	38	45.5	0
000000010000000000000000000000	351	M	O	1	38.5	47	0
000000010000000000000000000000	352	M	C	2	38	45	0
000000010000000000000000000000	353	M	O	1	40	45.5	0
000000010000000000000000000000	354	M	C	2	37.5	46	0
000000010000000000000000000000	356	M	O	1	39	45	0
000000010000000000000000000000	358	F		3	40	40	0
000000010000000000000000000000	359	M	C	2	38.5	46.5	0
000000010000000000000000000000	360	F		3	39	39	0
000000010000000000000000000000	361	M	O	1	39.5	46.5	0
000000010000000000000000000000	362	M	O	1	38	45	1
000000010000000000000000000000	363	F		3	40	40.5	0
000000010000000000000000000000	364	M	O	1	37.5	45	0
000000010000000000000000000000	365	M	C	2	37	44	0
000000011111111000000000000000	366	M	C	2	37	44.5	0
000000010000000000000000000000	367	M	O	1	39.5	41.5	0
000000001000000000000000000000	368	M	C	2	35.5	42	0
000000001000000000000000011100	369	M	O	1	38.5	45	0
000000001110111000000000000000	370	M	O	1	39.5	46	0
000000001010110100000000000000	371	M	O	1	40	47	0
000000001110001000000000000000	372	M	O	1	38	45	0
000000001010000000000000000000	373	M	O	1	39.5	46	0
000000001110010010101010000000	375	M	O	1	39.5	45.5	0
000000001000000000000000000000	376	F		3	39.5	40.5	0
000000001110111000000000000000	378	M	O	1	40.5	46	0
000000001000000000000000000000	379	F		3	38.5	39.5	0
000000001110011000000000000000	380	F		3	41	42	0
000000001110000000000000000000	381	M	O	1	37.5	43.5	0
000000001100000000000000000000	383	F		3	38.5	39.5	0
000000001000000000000000000000	384	F		3	39.5	40.5	0
000000001000000000000000000000	385	M	O	1	39	47	0
000000001000000000000000000000	386	F		3	38	41	0
000000001000010000000000000000	387	F		3	37.5	40	0
000000001000000000000000000000	388	M	O	1	37	46.5	0
000000001000000000000000000000	389	F		3	40.5	41	0
000000001010000000000000000000	390	F		3	36.5	38.5	0
000000001000000000000000000000	391	F		3	39	40.5	0
000000001000000000000000000000	392	F		3	32	37.5	0
000000001000000001000000000000	394	F		3	40.5	40	0
000000001000000000000000000000	395	M	C	2	35.5	44.5	0
000000001000000000000000000000	396	M	C	2	35	42.5	1
000000001000000000000000000000	397	M	C	2	37.5	44.5	0
000000001000000000000000000000	398	M	C	2	37	34.5	0
000000001000000000000000000000	399	F		3	38.5	40.5	0
000000001110110000000000000000	400	M	O	1	39	46	0
000000001011000000000000000000	401	M	O	1	40.5	47	0
000000001000000000000000000000	402	M	C	2	37	44	0
000000001000000000000000000000	403	M	O	1	39	46.5	0
000000001000000000000000000000	404	M	C	2	36.5	45.5	0
000000001000000000000000000000	405	M	C	2	36.5	43.5	0
000000001011000000000000000000	406	F		3	39.5	40	0
000000001100001000000000000000	407	F		3	38	38	0
000000001000000000000000000000	408	M	O	1	39.5	47	0
000000001000000000000000000000	409	F		3	39	40	0
000000001000011000000000000000	410	M	C	2	35.5	42.5	0
000000001010000000000000000000	411	M	O	1	38.5	48	0
000000001000000000000000000000	412	F		3	38	39.5	0
000000001000000000000000000000	413	F		3	41	44	0
000000001000000000000000000000	414	F		3	38	39.5	0
000000001000000000000000000000	415	M	O	1	39	45	0
000000001011101000000000000000	416	M	O	1	38	42.5	0
000000001111110000000000000000	417	M	O	1	38.5	43.5	0
000000001000000000000000000000	418	M	O	1	38	44.5	1
000000001000000000000000000000	419	M	O	1	37.5	44.5	0
000000001101000000000000000000	420	M	O	1	41	47	0
000000001000000000000000000000	421	M	C	2	36.5	45	0
000000001000000000000000000000	422	F		3	37	39	0
000000001000000000000000000000	423	M	O	1	38.5	45	0
000000001000000000000000000000	424	F		3	39	40.5	0
000000001000100000000000000000	425	F		3	39.5	42.5	0
000000001000000000000000000000	426	M	O	1	38.5	45	0
000000001101111010000000000000	427	M	C	2	37	43.5	0
000000001010000000000000000000	428	F		3	40.5		0
000000001000000000000000000000	429	M	C	2	36.5	43.5	0
000000001000000000000000000000	430	M	C	2	36	44	0
000000001000000000000000000000	431	F		3	38	39.5	0
000000001111111111111100000000	433	M	O	1	40.5	47	0
000000001000000000000000000000	434	M	C	2	33.5	42	0
000000001000000000000000000000	435	F		3	38	39	0
000000001000000001010000000000	436	F		3	39	39.5	0
000000001000000000000000000000	437	M	C	2	35.5	43.5	0
000000001000000000000000000000	438	F		3	38.5	40	0
000000001111110000000000000000	438	M	O	1	40.5	47	0
000000000110000000000000000000	439	M	C	2	37.5	45.5	0
000000000110111000000000000000	439	M	C	2	36	44	0
000000000100000000000000000000	440	F		3	37.5	39	0
000000000100000000000000000000	440	F		3	36.5	39.5	0
000000000101101110001000000000	442	M	C	2	36	43.5	0
000000000100000000000000000000	443	F		3	39	41.5	0
000000000100000000000000000000	444	M	O	1	38	44.5	0
000000000100001000000000000000	445	M	C	2	35	43	0
000000000100000000000000000000	446	F		3	39	40	0
000000000110000000000000000000	447	M	O	1	36	42	0
000000000100000000000000000000	448	M	C	2	36	42	0
000000000100000000000000000000	449	F		3	36.5	39	0
000000000100111100000000000000	450	M	O	1	39	47	0
000000000100000000000000000000	452	F		3	40.5	40	0
000000000111000010000000000000	453	M	O	1	35.5	43	0
000000000100000000000000000000	454	M	C	2	35	43	0
000000000100000000000000000000	455	F		3	37.5	39	0
000000000100000000000000000000	456	M	O	1	39.5	46	0
000000000100011001000000000000	457	M	C	2	35.5	44	0
000000000100000000110000000000	458	F		3	37.5	40	0
000000000100000000000000000000	459	M	O	1	40	46.5	0
000000000100000000000000000000	461	F		3	38.5	38.5	0
000000000100000000000000000000	462	M	O	1	37	45.5	0
000000000100000000000000000000	463	M	C	2	34.5	42	0
000000000100100000000000000000	464	F		3	38.5	40.5	0
000000000100000000000000000000	465	M	O	1	37	43.5	0
000000000010010011000000000000	466	M	C	2	34	41	0
000000000100000000000000000000	467	F		3	38	40.5	0
000000000100110001111011100000	468	M	O	1	41	47	0
000000000100000000000000000000	470	F		3	37.5	38.5	0
000000000111110000000000000000	471	M	O	1	39	44.5	0
000000000010000000000000000000	472	M	C	2	37.5	46	0
000000000010000000000000000000	473	F		3	38.5	40.5	0
000000000100000000000000000000	474	M	O	1	38	46	0
000000000010000000000000000000	475	M	C	2	37	44	0
000000000010011000000000000000	476	F		3	39.5	40.5	0
000000000111110000000000000000	477	M	O	1	39	45	0
000000000010000000000000000000	478	M	C	2	38	45	0
000000000010001000000000000000	479	F		3	48	41	0
000000000110000000000001110000	480	M	O	1	37	46	0
000000000011000000000000000000	481	F		3	38.5	41	0
000000000111000000000000000000	482	M	O	1	36.5	42	0
000000000010000100010010000000	483	F		3	38	40	0
000000000100111111011011000000	484	M	O	1	38.5	44.5	0
000000000010000000000000000000	485	F		3	39	40	0
000000000010110000000000000000	486	M	O	1	40	46	0
000000000010000000000000000000	487	F		3	39	40.5	0
000000000011110000000000000000	488	M	O	1	39	46.5	0
000000000010000000000000000000	489	F		3	41	41.5	0
000000000010000000000000000000	490	M	O	1	37	44.5	0
000000000010000000000000000000	491	F		3	37.5	38.5	0
000000000011101101111011111100	492	M	O	1	38	46.5	0
000000000010000000000000000000	493	F		3	39	41	0
000000000011001000000000000000	494	M	O	1	38	45	0
000000000010001000000000000000	495	F		3	39.5	41	0
000000000010000000000000000000	496	F		3	39	41.5	0
000000000010000001000000000000	497	F		3	38	38.5	0
000000000001100000000000000000	501	F		3			0
000000000001000000000000000000	502	F		3	39	40.5	0
000000000001000000111000000000	503	M	C	2	37	45.5	0
000000000001110000010000000000	504	M	C	2			0
000000000001000000000000000000	505	F		3	38.5	38.5	0
000000000001000000000000000000	506	M	O	1	36	43	0
000000000001111000000000000000	507	M	O	1	38	45.5	0
000000000001101000100000000000	508	M	C	2	37	44.5	0
000000000001100000000000000000	509	M	O	1	37.5	44	0
000000000001010000000000000000	510	M	C	2	37.5	44	0
000000000001100000000011000000	511	M	C	2	36.5	45	0
000000000001110011110011101000	512	M	O	1	35.5	46.5	0
000000000001111001100000000000	513	M	O	1	37.5	42.5	0
000000000001011000000000000000	514	F		3	39.5	41	0
000000000001000000000000000000	515	F		3	39	39	0
000000000001000000000000000000	516	M	O	1	40.5	47	0
000000000001000000000000000000	517	F		3	41	41.5	0
000000000001000000000000000000	518	M	C	2	38	45.5	0
000000000001010000000000000000	519	M	C	2	38	45	0
000000000001101110000000000000	520	M	O	1	39	46.5	0
000000000000111011111000000000	521	M	O	1	39	47	0
000000000000101000000000000000	522	M	O	1	37	46	0
000000000000110111100000000000	523	M	C	2	35.5	44	0
000000000000101000000000000000	524	M	O	1	39	47	0
000000000000100000000000000000	525	F		3	36	37.5	0
000000000000101000000000000000	526	F		3	38	42	0
000000000000100000000000000000	527	F		3	39	40	0
000000000000110100000000000000	528	F		3	40	40	0
000000000000110000000000000000	529	F		3	40.5	43	0
000000000000110000000000000000	530	M	O	1	39	45	0
000000000000100000000000000000	531	F		3	40.5	40.5	0
000000000000100000000000000000	532	M	O	1	39	47	0
000000000000100000000000000000	533	F		3	39	40	0
000000000000110000000000000000	534	M	O	1	42	48	0
000000000000100000000010000000	535	M	C	2	33.5	40.5	0
000000000000100000000000000000	536	M	C	2	35	43	0
000000000000110000000000000000	537	M	C	2	36	42	0
000000000000111100000000000000	538	M	C	2	37	44	0
000000000000111000000000000000	539	M	C	2	36.5	45.5	0
000000000000100001000000000000	540	F		3	39	41	0
000000000000111000000000000000	541	M	C	2	36.5	44.5	0
000000000000100000000000000000	542	F		3	38	40	0
000000000000100100000000000000	543	M	O	1	36.5	44	0
000000000000100000000000000000	544	M	O	1	35	42	0
000000000000100000000000000000	545	F		3	38.5	40.5	0
000000000000100000000000000000	546	F		3	38	40	0
000000000000101000010000000000	547	F		3	39.5	40.5	0
000000000000110000000000000000	548	M	O	1	37.5	45.5	0
000000000000111110000000000000	549	M	O	1	39	46	0
000000000000100000000000000000	550	M	C	2	35.5	42.5	0
000000000000111100111011111100	551	M	O	1	37.5	44	0
000000000000110000000000000000	552	M	O	1	40	47	0
000000000000110000000000000000	553	F		3	38	39.5	0
000000000000100000000000000000	554	F		3	37.5	40	0
000000000000100000000000000000	555	M	C	2	35.5	41	0
000000000000100000000000000000	556	M	C	2	37	45	0
000000000000100000000000000000	557	F		3	37	39.5	0
000000000000100000001000000000	558	F		3	37	38	0
000000000000100001000000000000	559	F		3	39.5	42	0
000000000000100000000000000000	560	F		3			0
000000000000100000000000000000	561	F		3	41	42	0
000000000000100000000000000000	562	M	C	2	36	40.5	0
000000000000100000000000000000	563	M	C	2	34.5	42.5	0
000000000000100000000000000000	564	F		3	39	41	0
000000000000100000001000000000	565	M	C	2	37	45	0
000000000000101100000000000000	566	F		3	38.5	40	0
000000000000111000000000100000	567	F		3	40	40.1	0
000000000000111111000000000000	568	M	O	1	36	42	0
000000000000111111010000000000	569	M	O	1	37.5	45.5	0
000000000000100000000000000000	570	M	C	2	36	42.5	0
000000000000100000000000000000	571	F		3	40.5	41	0
000000000000110001000000000000	572	F		3	40.5	41.5	0
000000000000100000000000000000	573	M	O	1	38.5	45	0
000000000000100011000000000000	574	F		3	38	39	0
000000000000100000000000000000	575	M	C	2	37	44	0
000000000000100000000000000000	576	F		3	38.5	41	0
000000000000111101100000000000	577	M	C	2			0
000000000000100000000000000000	578	F		3	40.5	33	0
000000000000110010000000000000	579	F		3	37.5	39.5	0
000000000000100000000000000000	580	F		3	39	41.5	0
000000000000100000000011000000	581	F		3	39	40	0
000000000000010000000000000000	582	F		3	40.5	39.5	0
000000000000010010000000000000	583	F		3	37	39	0
000000000000010000000000000000	584	F		3	40	40	0
000000000000011000000000000000	585	F		3	40.5	40	0
000000000000011000000000000000	586	F		3	39.5	40.5	0
000000000000010000000000000000	587	F		3	39.5	41	0
000000000000010000000000000000	588	F		3	39	40.5	0
000000000000010000000000000000	589	F		3	37	37.5	0
000000000000011111110010000000	590	M	C	2	37	44	0
000000000000010000000000000000	591	F		3	40	40.5	0
000000000000010000000000000000	592	F		3	37.5	39.5	0
000000000000010100000000000000	593	M	O	1	39.5	44.5	0
000000000000010000000000000000	594	F		3	40	42	0
000000000000011001000000000000	595	F		3	40.5	40	0
000000000000010000000000000000	596	F		3	37	38.5	0
000000000000011000000000000000	597	F		3	39	40.5	0
000000000000011000100000000000	598	F		3	39.5	41.5	0
000000000000010000000000000000	599	F		3	39	40	0
000000000000010100000000000000	600	F		3	37.5	39.5	0
000000000000010000010000000000	601	F		3	38	39	0
000000000000010000000000000000	602	M	C	2	34.5	42	0
000000000000010000000000000000	603	F		3	37	40	0
000000000000010000000000000000	604	F		3	40	41.5	0
000000000000010000000000000000	605	M	C	2	38.5	47	0
000000000000010000000000000000	606	F		3	36	37	0
000000000000010000000000000000	607	F		3	36	36.5	0
000000000000010000000000000000	609	F		3	39	40	0
000000000000010000000000000000	610	M	C	2	37	45	0
000000000000010000000000000000	611	M	C	2	35	43	0
000000000000010010000000000000	612	F		3	38.5	39	0
000000000000011000000000000000	613	M	C	2	36	44	0
000000000000010000000000000000	614	M	C	2	37	43.5	0
000000000000010000000000000000	615	F		3	36.5	39.5	0
000000000000001000000000000000	616	F		3			0
000000000000001000000000000000	617	F		3	40.5	41.5	0
000000000000001000000000000000	618	F		3	38.5	41.5	0
000000000000001000110000000000	619	M	C	2	35	41	0
000000000000001000000000000000	620	F		3	39.5		0
000000000000001010000000000000	621	M	C	2	38.5	46	0
000000000000001000000000000000	622	M	C	2	37	44	0
000000000000001000000000000000	623	F		3	37.5	40	0
000000000000001000000000000000	624	F		3	36	37	0
000000000000001000000000000000	625	M	C	2	37.5	45	0
000000000000001000000000000000	626	M	C	2	35	41	0
000000000000001100000000000000	627	F		3	38	38.5	0
000000000000001010000000000000	628	M	C	2	35	42.5	0
000000000000001001111010000000	629	M	C	2	36	43	0
000000000000001000000000000000	630	F		3	37	38.5	0
000000000000001000000000000000	631	F		3	40	42	0
000000000000001010000000000000	632	F		3	36	36.5	0
000000000000001100000000000000	633	F		3	41	42.5	0
000000000000001000000000000000	634	M	C	2	35	42.5	0
000000000000001000000001100000	635	F		3	39	40	0
000000000000001001000000000000	636	F		3	40	39.5	0
000000000000001000000000000000	637	M	C	2	35.5	40.5	0
000000000000001000000000000000	638	F		3	38.5	40.5	0
000000000000001100000000000000	639	F		3	38	40.5	0
000000000000001000000000000000	640	F		3	36	38.5	0
000000000000001000000000000000	641	F		3	40.5	42	0
000000000000001000000000000000	642	M	C	2	37	43.5	0
000000000000001000000000000000	643	M	C	2	36.5	44.5	0
000000000000001000000000000000	644	F		3	37	40	0
000000000000001000000000000000	645	M	C	2	38	45	0
000000000000001110010000000000	646	M	C	2	37	43	0
000000000000001000100000000000	647	M	C	2	35	43	0
000000000000001000000000000000	648	F		3	39	39.5	0
000000000000001000000000000000	649	M	C	2	36	43	0
000000000000001000000000000000	650	F		3	39	39.5	0
000000000000001111001011100000	651	M	O	1	36	43.5	0
000000000000001010000000000000	652	M	C	2	36	43.5	0
000000000000001001000000000000	653	F		3	37	38.5	0
000000000000001000000000000000	654	F		3	38	38.5	0
000000000000001001000000000000	655	F		3	40	42.5	0
000000000000001000100010000000	656	F		3	35.5	37	0
000000000000001110000000000000	657	M	C	2	35	42	0
000000000000001000000000000000	658	F		3	38.5	39.5	0
000000000000001000000000000000	659	F		3	37	39.5	0
000000000000001100000000000000	660	M	C	2	35.5	42	0
000000000000001000001010000000	661	F		3	37.5	38.5	0
000000000000000100000000000000	662	F		3	38	40.5	0
000000000000000110000000000000	663	M	O	1	37.5	42.5	0
000000000000000110000001100000	664	F		3	39	40.5	0
000000000000000100000000000000	665	F		3	38	39	0
000000000000000111100000000000	666	M	C	2	37.5	45	0
000000000000000100000000000000	667	F		3	37.5	39	0
000000000000000101000000000000	668	M	C	2	34	41	0
000000000000000100000000000000	669	F		3	38	40	0
000000000000000100000000000000	670	F		3	37	39.5	0
000000000000000110100000000000	671	M	C	2	36	43	0
000000000000000100000000000000	672	F		3	38	39	0
000000000000000100000000000000	673	M	C	2	38	44	0
000000000000000100000000000000	674	M	C	2	35	43	0
000000000000000100000000000000	675	F		3	39.5	40	0
000000000000000101000000000000	676	F		3	37.5	39.5	0
000000000000000100001000000000	677	M	C	2	36	43	0
000000000000000111000000000000	678	M	C	2	37	45	0
000000000000000010000000000000	679	F		3	38.5	41	0
000000000000000011110000000000	680	M	C	2	37	43.5	0
000000000000000010001011000000	681	M	C	2	38	46	0
000000000000000010000000000000	682	F		3	39	41	0
000000000000000010010000010000	683	M	C	2	37.5	44	0
000000000000000010000000000000	684	M	C	2	33	41	0
000000000000000010000000000000	685	M	C	2	34	41.5	0
000000000000000010000000000000	686	F		3	36	38.5	0
000000000000000010000000000000	687	F		3	37.5	45	0
000000000000000010000000000000	688	F		3	38	37.5	0
000000000000000010000000000000	689	F		3	39.5	39.5	0
000000000000000011000000000000	690	F		3	38.5	39	0
000000000000000011001011000000	691	M	C	2	35	43	0
000000000000000011011001000000	692	M	C	2	35.5	43	0
000000000000000010000000000000	693	M	C	2	39.5	47	0
000000000000000010100011000000	694	F		3	39.5	39.5	0
000000000000000011000000000000	695	M	C	2	36	44	0
000000000000000010000000000000	696	F		3	37.5	38.5	0
000000000000000010000011100000	697	M	C	2	34	43	0
000000000000000010010000000000	698	F		3	40.5	405	0
000000000000000001100000000000	699	F		3	38.5	38.5	0
000000000000000001010000000000	700	F		3	40.5	41.5	0
000000000000000001111011000000	701	M	O	1	38.5	45	0
000000000000000001000000000000	702	F		3	39	39.5	0
000000000000000001000000000000	703	M	C	2	35.5	42	0
000000000000000001111000000000	704	M	C	2	37.5	46.5	0
000000000000000001000000000000	705	M	C	2	36.5	44	0
000000000000000001000000000000	706	F		3	34.5	35	0
000000000000000001000000000000	707	M	C	2	35.5	43	0
000000000000000001110000000000	708	F		3	38.5	40.5	0
000000000000000001000000000000	709	M	C	2	36.5	44	0
000000000000000001000000000000	710	F		3	37	38	0
000000000000000001000101100000	711	F		3	39	40.5	0
000000000000000001000000000000	712	F		3	39	40	0
000000000000000001000000000000	713	F		3	38.5	41.5	0
000000000000000001000000000000	714	M	C	2	35	43.5	0
000000000000000001100000000000	715	F		3	36	36	0
000000000000000001000000000110	716	M	C	2	35.5	43	0
000000000000000001000000000000	717	F		3	37.5	38.5	0
000000000000000001000000000000	718	M	C	2	35.5	42	0
000000000000000001000000000000	719	F		3	39.5	40	0
000000000000000001111010000000	720	M	C	2	37.5	45	0
000000000000000001000000000000	721	M	C	2	34	43.5	0
000000000000000001000000000000	722	F		3	36.5	37.5	0
000000000000000001000000000000	723	F		3	35.5	38	0
000000000000000001000000000000	724	M	C	2	36.5	43	0
000000000000000001000000000000	725	F		3	39	41.5	0
000000000000000001000000000000	726	F		3	38	38.5	0
000000000000000001000000000000	727	F		3	38.5	38.5	0
000000000000000001000000000000	728	M	C	2	35	42	0
000000000000000000110010000000	729	M	O	1	36	44	0
000000000000000000100000000000	730	M	C	2	35	43.5	0
000000000000000000100000000000	732	M	C	2	37	44	0
000000000000000000110000000000	733	M	C	2	36	42	0
000000000000000000100000000000	734	F		3	36.5	38	0
000000000000000000111000000000	735	M	O	1	37	45	0
000000000000000000110110000000	736	M	C	2	35	43	0
000000000000000000100000000000	737	F		3	39	39	0
000000000000000000100000000000	738	F		3	40	39.5	0
000000000000000000110010000000	739	M	C	2	38	45.5	0
000000000000000000100000000000	740	M	C	2	38.5	46	0
000000000000000000100000000000	741	F		3	37	38	0
000000000000000000100000000000	742	F		3	37.5	38	0
000000000000000000110000000000	743	M	C	2	36.5	42.5	0
000000000000000000100000000000	744	F		3	39	39.5	0
000000000000000000100000000000	745	F		3	38	39	0
000000000000000000100000000000	747	F		3	39	40	0
000000000000000000100000000000	748	F		3	37.5	40.5	0
000000000000000000111000000000	749	M	C	2	33.5	42	0
000000000000000000111000000000	750	M	C	2	37	45.5	0
000000000000000000110000000000	751	M	C	2	36.5	44	0
000000000000000000100000000000	752	F		3	38.5	40	0
000000000000000000111000000000	753	M	C	2	36.5	43	0
000000000000000000100000000000	754	M	C	2	36	44.5	0
000000000000000000100000000000	755	M	C	2	35.5	43	0
000000000000000000100000000000	756	F		3	40	42	0
000000000000000000100000000000	757	M	C	2	35.5	45	0
000000000000000000100000000000	758	F		3	38.5	40	0
000000000000000000100000000000	759	F		3	38.5	40.5	0
000000000000000000110000000000	760	M	C	2	37	45	0
000000000000000000010000000000	761	F		3	39.5	41	0
000000000000000000010000000000	762	F		3	39.5	41.5	0
000000000000000000010111100000	763	M	O	1	39.5	48.5	0
000000000000000000010010000000	764	M	C	2	35	43.5	0
000000000000000000011010000000	765	M	C	2	38	45	0
000000000000000000010000000000	766	F		3	39	41.5	0
000000000000000000010000000000	767	M	C	2	36	43.5	0
000000000000000000010000000000	768	M	C	2	36.5	44.5	0
000000000000000000010000000000	769	F		3	38	41	0
000000000000000000010001101001	769	M	C	2	38	45	0
000000000000000000010000000000	770	F		3	38	40	0
000000000000000000010000000000	771	F		3	37	39	0
000000000000000000010000000000	772	F		3	35.5	38	0
000000000000000000010110010000	773	M	C	2	36.5	44.5	0
000000000000000000010000000000	774	F		3	39.5	39	0
000000000000000000010111111000	775	M	O	1	37.5	44.5	0
000000000000000000011000000000	776	M	C	2	35.5	43	0
000000000000000000010000000000	777	M	O	1	39	44.5	0
000000000000000000010110000000	778	F		3	40.5	42.5	0
000000000000000000010000000000	779	F		3	39	43	0
000000000000000000010010000000	780	F		3	39	40.5	0
000000000000000000010000000000	781	F		3	36.5	38.5	0
000000000000000000011011011000	782	M	O	1	38	46	0
000000000000000000011000000000	783	F		3	37	39	0
000000000000000000010000000000	784	F		3	40.5	42	0
000000000000000000011000000000	785	F		3	37	40	0
000000000000000000010000000000	786	M	C	2	37	45.5	0
000000000000000000011000000000	787	F		3	37.5	40.5	0
000000000000000000001000000000	788	M	O	1	39	45	0
000000000000000000001000000000	789	F		3	38	40	0
000000000000000000001000000000	790	F		3	39	40	0
000000000000000000001000000000	791	M	O	1	40	47.5	0
000000000000000000001000000000	792	M	C	2	36.5	42	0
000000000000000000001010111100	793	M	O	1	39	45	0
000000000000000000001000000000	794	M	C	2	36	43.5	0
000000000000000000001000000000	795	F		3	39	41.5	0
000000000000000000001110000000	796	M	C	2	34	42	0
000000000000000000001000000000	797	M	C	2	36.5	44.5	0
000000000000000000001000000000	798	F		3	39	41	0
000000000000000000001000000000	799	F		3	39.5	41	0
000000000000000000001000000000	800	F		3	35.5	37	0
000000000000000000001000000000	801	F		3	38	39.5	0
000000000000000000001000000000	802	F		3	38.5	41.5	0
000000000000000000001011001000	803	M	C	2	36.5	44	0
000000000000000000001000000000	804	F		3	41.5	41	0
000000000000000000001000000000	805	M	O	1	36.5	43.5	0
000000000000000000001000000000	806	F		3	39.5	40.5	0
000000000000000000001000000000	807	F		3	41.5	42	0
000000000000000000001000000000	808	F		3	36	38	0
000000000000000000001110100000	809	F		3			0
000000000000000000000110000000	810	F		3	38.5	39	0
000000000000000000000100000000	811	M	C	2	33.5	42	0
000000000000000000000100000000	812	F		3	37	41.5	0
000000000000000000000100000000	813	M	C	2	38	45.5	0
000000000000000000000010100000	814	M	O	1	40.5	46.5	0
000000000000000000000010000000	815	F		3	36.5	39	0
000000000000000000000010111000	816	M	O	1	36	43.5	0
000000000000000000000010000000	817	M	O	1	37.5	46.5	0
000000000000000000000010000000	818	M	C	2	35	43.5	0
000000000000000000000010000000	819	F		3	39.5	41	0
000000000000000000000010000000	820	M	C	2	35	42	0
000000000000000000000010000000	821	F		3	37	40.5	0
000000000000000000000010000000	822	F		3	38	40	0
000000000000000000000010000000	823	M	C	2	36.5	42	0
000000000000000000000010000000	824	F		3	38	40.5	0
000000000000000000000011000000	825	M	C	2	36.5	44	0
000000000000000000000011110000	826	F		3	40	40	0
000000000000000000000010011000	827	F		3	38.5	39.5	0
000000000000000000000010000000	828	F		3	36.5	39.5	0
000000000000000000000010000000	829	M	C	2	34.5	41.5	0
000000000000000000000010000000	830	M	C	2	34.5	39.5	0
000000000000000000000010000000	831	F		3	37.5	39	0
000000000000000000000010000000	832	M	C	2			0
000000000000000000000001000000	833	F		3	36	37.5	0
000000000000000000000001111000	834	M	O	1	37.5	45.5	0
000000000000000000000001100000	835	M	C	2	34.5	43	0
000000000000000000000001100000	836	F		3	39	40.5	0
000000000000000000000001000000	837	M	C	2	34.5	41	0
000000000000000000000001111000	838	M	C	2	35.5	44.5	0
000000000000000000000001000110	839	M	C	2	37	43	0
000000000000000000000001010100	840	M	C	2	37	45	0
000000000000000000000001000000	841	F		3	40	41.5	0
000000000000000000000001000000	842	F		3	38.5	41	0
000000000000000000000000101111	843	M	O	1	37	48	0
000000000000000000000000100000	844	M	C	2	38	45.5	0
000000000000000000000000100000	845	M	O	1	39.5	47	0
000000000000000000000000100000	846	M	C	2	36	43.5	0
000000000000000000000000100000	847	M	O	1	35	40	0
000000000000000000000000100000	848	F		3	38	40	0
000000000000000000000000111100	849	M	C	2	36	45.5	0
000000000000000000000000100000	850	F		3	40	41.5	0
000000000000000000000000101010	851	F		3			0
000000000000000000000001000000	853	F		3			0
000000000000000000000000100000	854	F		3			0
000000000000000000000000100000	859	M	C	2	33	41	0
000000000000000000000000100000	860	M	C	2	33	41	0
000000000000000000000000100000	861	F		3	37	39	0
000000000000000000000000010000	862	M	C	2	36.5	45.5	0
000000000000000000000000011100	863	M	O	1	37	43.5	0
000000000000000000000000010000	864	F		3	37	41	0
000000000000000000000000010000	865	M	C	2	35	43	0
000000000000000000000000010000	866	F		3	38	39	0
000000000000000000000000010100	867	F		3	36.5	39	0
000000000000000000000000010000	868	F		3	38.5	41	0
000000000000000000000000011100	869	M	C	2	36.5	43.5	0
000000000000000000000000010000	869	M	O	1	39	45	0
000000000000000000000000011000	870	M	C	2	36	43.5	0
000000000000000000000000001100	871	F		3	37	37.5	0
000000000000000000000000001000	872	F		3	37	38.5	0
000000000000000000000000001000	873	M	C	2	36	42.5	0
000000000000000000000000001001	874	F		3	36	36.5	0
000000000000000000000000001000	875	F		3	38	38	0
000000000000000000000000001000	876	M	C	2	36.5	44	0
000000000000000000000000001100	877	F		3	38.5	40	0
000000000000000000000000001110	878	M	O	1	38	45.5	0
000000000000000000000000000101	879	F		3	39	41	0
000000000000000000000000000100	880	M	C	2	33.5	41	0
000000000000000000000000000100	881	M	C	2	35.5	41.5	0
000000000000000000000000000100	882	F		3	40	41.5	0
000000000000000000000000000100	883	M	C	2	36	43.5	0
000000000000000000000000000100	884	F		3	39.5	41	0
000000000000000000000000000100	885	F		3	38.5	41.5	0
000000000000000000000000000010	886	M	O	1	39	46	0
000000000000000000000000000010	887	M	C	2	35	42.5	0
000000000000000000000000000001	888	M	C	2	37	44.5	0
000000000000000000000000000001	889	M	C	2	34.5	42	0
