# Supplementary material for: Similar Survival Rates of Territorial and Sneaker Males in a Polymorphic Damselfly: A Multi‐Year Study
Source: Ecol Evol. 2025 Dec 10;15(12):e72623. doi: 10.1002/ece3.72623 (PMC12690216; doi:10.1002/ece3.72623)
Supplement: Supplementary file 2 — Data S1: ece372623‐sup‐0002‐DataS1.zip. [file ECE3-15-e72623-s001.zip › 1996MetData.xlsx]

## Sheet: Sheet1
Rain	AvTemp	Sun	Day
0	16.1	7.4	1
2.5	15.9	9.5	4
0.5	16	8.7	5
0	21.1	5.5	8
0	20.5	3.8	10
0	19.9	10.6	12
0	18.4	10.3	14
0	22.5	7.3	15
0	15.9	10.1	19
4.5	17.3	0	22
0	18.3	2.4	24
0.5	17.9	0	26
0.5	20.9	6	28
0	19.7	2.8	29
0	24	7.1	31
0	21.6	8.6	32
2	18.8	0	34
4.5	19.8	0	36
0	22.8	8.7	41
0	23.7	2.4	43
5.5	21.7	10.2	45
0	20.6	11.4	46
0	23.8	11.2	48
1	25.8	10.1	53
0	22.4	11.6	54
1	24.7	4.1	57
0	27.5	12.1	58
0	28.4	11.1	59
0	23.1	0.2	62
0	22.3	2	64
