# Supplementary material for: Similar Survival Rates of Territorial and Sneaker Males in a Polymorphic Damselfly: A Multi‐Year Study
Source: Ecol Evol. 2025 Dec 10;15(12):e72623. doi: 10.1002/ece3.72623 (PMC12690216; doi:10.1002/ece3.72623)
Supplement: Supplementary file 2 — Data S1: ece372623‐sup‐0002‐DataS1.zip. [file ECE3-15-e72623-s001.zip › 2004MetData.xlsx]

## Sheet: Sheet1
Rain	AvTemp	Sun	Day
0	15.9	8.6	1
0	21.7	7.4	4
0	17.3	3.9	5
15.5	20.7	1	6
11.5	19.2	6.1	7
0	15.6	10.1	8
0	17.9	0.1	11
4.5	14.2	8.7	17
0	16.1	10.4	18
0	19.7	7.1	19
0	19.9	3.2	20
0	20.8	4.5	21
0	23.4	10.1	22
0	23.9	8.7	23
6.5	24.7	9.7	24
0	16.8	9.3	26
0	17.4	12.4	27
0	19.5	13.7	28
0	20.9	13.4	29
9	21.5	0.1	31
1	20.1	2.1	34
10	17.7	0.5	35
8	18.5	1.4	36
12	18.5	3.9	37
0	22.6	12.9	39
0	16.6	13.7	40
0	18.4	5.7	41
0	23.3	4.2	42
0	25.1	9.6	43
0	26.4	6.6	44
0	26.9	11	46
0	25.1	8.5	47
0	26.3	10.4	48
1	18.6	1.7	50
0	24.5	4.3	53
0	22.2	12.3	55
0	19.1	13	57
0	26.9	12.3	61
0	25.5	10.8	63
