# Supplementary material for: Similar Survival Rates of Territorial and Sneaker Males in a Polymorphic Damselfly: A Multi‐Year Study
Source: Ecol Evol. 2025 Dec 10;15(12):e72623. doi: 10.1002/ece3.72623 (PMC12690216; doi:10.1002/ece3.72623)
Supplement: Supplementary file 2 — Data S1: ece372623‐sup‐0002‐DataS1.zip. [file ECE3-15-e72623-s001.zip › 2007MetData.xlsx]

## Sheet: Sheet1
Rain	AvTemp	Sun	Day
3	15.2	7.6	1
0	16.2	10.9	2
0	18.3	9.4	3
0	11.9	11	5
0	14.6	9.5	6
0	14.3	11.4	8
0	13.4	7.3	9
5	16.5	0	12
0	11.3	2.9	14
0	13.6	8.4	15
0	18.3	10.7	17
0	17	10.1	21
0	16	2.7	26
0	18.2	8.8	27
0	18	0	28
0	18.1	3.2	30
4	18.5	0.1	33
0	19	11.1	36
0	20.7	5.2	38
1	20.7	5.4	42
