# Supplementary material for: Similar Survival Rates of Territorial and Sneaker Males in a Polymorphic Damselfly: A Multi‐Year Study
Source: Ecol Evol. 2025 Dec 10;15(12):e72623. doi: 10.1002/ece3.72623 (PMC12690216; doi:10.1002/ece3.72623)
Supplement: Supplementary file 2 — Data S1: ece372623‐sup‐0002‐DataS1.zip. [file ECE3-15-e72623-s001.zip › Master1992sizeknown.xlsx]

## Sheet: Sheet1
ch	ind	category	size	teneral
1000000000000000000000000000000000000000000	1	1	37	1
1000000011111111111110101100000000000000000	2	1	39.5	1
0100000010000000000000000000000000000000000	3	1	40.5	1
0100000000000000000000000000000000000000000	4	1	39	1
0100000000000000000000000000000000000000000	5	1	42	1
0100000000000000000000000000000000000000000	6	1	40	1
0100000001000000000000000000000000000000000	7	1	40	1
0100000000000000000000000000000000000000000	8	1	42	1
0100000000000000000000000001000000000000000	9	1	40	1
0100000001000001000000000000000000000000000	10	1	40	1
0100000011011011011111101110000000000000000	11	1	41	1
0100000000000000000000000000000000000000000	12	1	39	1
0100000000000000000000000000000000000000000	13	1	38.5	1
0100000000000000000000000000000000000000000	14	1	39	1
0100000000000000000000000000000000000000000	15	1	38.5	1
0100000000000000000000000000000000000000000	16	1	43	1
0100001010000000000000000000000000000000000	17	1	39	1
0100001011111111111111100100000000000000000	18	1	41	0
0100000000000000000000000000000000000000000	19	1	39	1
0010000000000000000000000000000000000000000	20	1	38	1
0010000010000000000000000000000000000000000	21	1	39	1
0010000000000000000000000000000000000000000	22	1	40.5	1
0010000001000000000000000000000000000000000	23	1	37.5	1
0010000000000000000000000000000000000000000	24	1	42.5	1
0010000000000000000000000000000000000000000	25	1	37	1
0010000000000000000000000000000000000000000	26	1	39.5	1
0010001011111011111110100000000000000000000	27	1	39	0
0010000011111011111011100000000000000000000	28	1	40.5	1
0010000000000000000000000000000000000000000	29	1	42	1
0010000000000000000000000000000000000000000	30	1	37	1
0010000000000000000000000000000000000000000	31	1	38.5	1
0010000010000000000000000000000000000000000	32	1	37	1
0010000000000000000000000000000000000000000	33	1	38.5	1
0010001010000000000000000000000000000000000	34	1	39.5	1
0010000000000000000000000000000000000000000	35	1	39	1
0010000000000010000000000000000000000000000	36	1	36	1
0010000000000000001000000000000000000000000	37	1	39	1
0010000001001000000000000000000000000000000	38	1	38	1
0010000000000011001110101111111111011110000	39	1	37	1
0010000000010000000000000000000000000000000	40	1	37	1
0010001011111111110000000000000000000000000	41	1	40	0
0010000011011011110000000000000000000000000	42	1	40	0
0010000010000000000000000000000000000000000	43	1	38.5	1
0010000000000000000000000000000000000000000	44	1	38	1
0010000011011000111011101110111111110000000	45	1	40	0
0010000000000000000000000000000000000000000	46	1	39	1
0010000000000000000000000000000000000000000	47	1	39.5	1
0010001011001101111110100000000000000000000	48	1	39.5	0
0010000001111010000000000000000000000000000	49	1	39.5	1
0010000000000000000000000000000000000000000	50	1	41.5	1
0010000010001000000000000000000000000000000	51	1	38	1
0010000000010000000000000000000000000000000	52	1	40.5	1
0010000001000000000000000000000000000000000	54	1	37.5	1
0010000000000000000000000000000000000000000	55	1	38	1
0010000000000000000000000000000000000000000	56	1	38	1
0010000000011001100100000110000000000000000	57	1	37.5	1
0010000000000011011100000000000000000000000	58	1	38	1
0010000000010001010000000000000000000000000	59	1	39.5	1
0010001011010000000000000000000000000000000	60	1	38.5	1
0001000011011010111010101000000000000000000	61	1	37	1
0001000010010000000000000000000000000000000	63	1	40.5	1
0001000001110000000000000000000000000000000	64	1	40.5	0
0001001001111111111000000001000000001000000	65	1	42	0
0001001000000000000000000000000000000000000	66	1	38	1
0001001011011010110110101110110111100000000	67	1	38	1
0001000000000000010000000000000000000000000	68	1	36	1
0001000000000000000000000000000000000000000	69	1	37	1
0001000000000000000000000000000000000000000	70	1	39.5	1
0001001001000000000000000000000000000000000	71	1	38	1
0001001000000000000000000000000000000000000	72	1	39	1
0001000010000000000000000000000000000000000	73	1	37.5	1
0001000001001101001100100000000000000000000	74	1	40	1
0001000000001011111110100000000000000000000	75	1	36.5	1
0001000001000001001110001100111111100000000	76	1	39	1
0001000010000000000000000000000000000000000	77	1	39	1
0001000000001001000000000000000000000000000	79	1	38.5	1
0001000000110000000000001110000000000000000	80	1	41	1
0001000000000000000000000000000000000000000	81	1	37	1
0001000001000000000000000000000000000000000	82	1	40	1
0001000011001000000000000000000000000000000	83	1	38.5	1
0001000000000000000100000000000000000000000	84	1	39	1
0001000000000000000000000000000000000000000	85	1	40.5	1
0001000000000000000000000000000000000000000	86	1	40	1
0001000010000000000000000000000000000000000	87	1	38	1
0001000000001000000000000000000000000000000	88	1	39.5	1
0001000000000000000000000000000000000000000	89	1	40	1
0001000000000000000000000000111000000000000	90	1	40.5	1
0001001001111011111110101110111111111111000	91	1	39.5	1
0001001010000000000000000000000000000000000	92	1	40	1
0001000000000000000000000000000000000000000	93	1	37.5	1
0001000000000000000000000000000000000000000	94	1	37	1
0001001000000000000000000000000000000000000	95	1	39.5	1
0001000000000000000000000000000000000000000	96	1	38	1
0001001000000000000000000000000000000000000	97	1	37.5	1
0001000010001000000000000000000000000000000	99	1	38	1
0001000010000000000000000000000000000000000	100	1	37	1
0001000001000000000000000000000000000000000	101	1	39	1
0000100000000000000000000000000000000000000	102	1	39	1
0000100000000000000000000000000000000000000	103	1	40	1
0000101011011111000000000000000000000000000	104	1	39	0
0000101000000000000000000000000000000000000	105	1	41.5	1
0000100000000000000000000000000000000000000	106	1	39.5	1
0000100011000000000000000000000000000000000	107	1	43.5	1
0000101000000000000000000000000000000000000	108	1	39	1
0000100000000000000000000000000000000000000	109	1	35	1
0000100000000000000000000000000000000000000	110	1	38	1
0000100000000000000000000000000000000000000	111	1	41	1
0000100000000000000000000000000000000000000	112	1	39	1
0000100000000011111100100001000000000000000	113	1	38	1
0000100000000000000000000000000000000000000	115	1	39.5	1
0000101000000000000000000000000000000000000	116	1	40	1
0000100000000000000000000000000000000000000	117	1	37	1
0000100000000000000000000000000000000000000	118	1	37	1
0000101000000000000000000000000000000000000	119	1	39	1
0000100001011011111111101110111111100000000	120	1	38.5	1
0000101000000000000000000000000000000000000	121	1	42	1
0000100001000000000000000000000000000000000	122	1	41.5	1
0000100000000000000000000000000000000000000	123	1	39	1
0000101000000000000000000000000000000000000	125	1	39	1
0000101000000000000000000000000000000000000	126	1	39	1
0000010010000000000000000000000000000000000	127	1	37.5	1
0000011011010000000000000000000000000000000	128	1	38.5	1
0000011001000000100000000000000000000000000	129	1	36	1
0000010000000000000000000000000000000000000	130	1	39	1
0000011011000000000000000000000000000000000	131	1	35.5	0
0000010001000000011110101110111100000000000	132	1	40	1
0000011011101111011110101111110000000000000	133	1	40	0
0000010001011111111110100000000000000000000	134	1	39.5	1
0000010000000000000000000000000000000000000	135	1	40	1
0000011011011111111110101111111111110000000	136	1	40	0
0000011000000000000000000000000000000000000	137	1	38.5	1
0000010001011011111110101110111000000000000	138	1	39	1
0000010011111101111110100000000000000000000	139	1	40	1
0000010000000000000000000100000000000000000	140	1	38.5	1
0000010010000000000000000000000000000000000	141	1	37.5	1
0000010000000001101000000000000000000000000	142	1	39	1
0000010000001100110000000000000000000000000	143	1	39.5	1
0000010011011101111110100000000000000000000	144	1	37	0
0000001000000000000010000000000000000000000	146	1	38	1
0000001011011001011110101110111000000000000	147	1	39	1
0000000111011001111110101110000000000000000	148	1	38	0
0000000011000000000000000000000000000000000	149	1	39.5	0
0000000010000000000000000000000000000000000	150	1	39.5	0
0000000010000101101111101110111011011111000	151	1	37.5	0
0000000010000000000000000000000000000000000	152	1	38	0
0000000010001011101110100000010000000000000	153	1	37.5	0
0000000011000000000000000000000000000000000	154	1	39.5	0
0000000011111111111111101111111111111100000	155	1	37.5	0
0000000010000000000000000000000000000000000	156	1	38.5	0
0000000010000000000000000000100000000000000	157	1	38	0
0000000010000000000000000000000000000000000	158	1	38.5	0
0000000011111110111000000000000000000000000	159	1	38.5	0
0000000011100000000000000000001001000000000	160	1	40	0
0000000010000000000000000000000000000000000	161	1	40.5	0
0000000011111111111111101110000000000000000	162	1	39.5	0
0000000011000000000000000000000000000000000	163	1	38.5	0
0000000010000000000000000000000000000000000	164	1	37	0
0000000011011111110000000000000000000000000	165	1	37.5	0
0000000010000000000000000000000000000000000	166	1	38	0
0000000010010000000000000000000000000000000	167	1	39	0
0000000011000000000000100000000000000000000	168	1	36.5	0
0000000010000000000000000000000000000000000	169	1	40	0
0000000010000000000000000000000000000000000	170	1	39	0
0000000011011011111111101110100000000000000	171	1	40	0
0000000010000000000000000000000000000000000	172	1	38.5	0
0000000010000000000000000000000000000000000	173	1	37	0
0000000011000000000000000000000000000000000	174	1	38	0
0000000011000000000000000000000000000000000	175	1	37.5	0
0000000011000000000000000000000000000000000	176	1	38	0
0000000010000000000000000000000000000000000	177	1	37.5	0
0000000010000000000000000000000000000000000	178	1	39	0
0000000010011100000000000000000000000000000	179	1	39	0
0000000011001000000000000000000000000000000	180	1	40.5	0
0000000010000000000000000000000000000000000	181	1	38	0
0000000011011001111111101110001000000000000	182	1	41	0
0000000001001011111110111110111000000000000	183	1	36	0
0000000001010000000000000000000000000000000	184	1	35	0
0000000001000000000000000000000000000000000	185	1	39	0
0000000001110000000000000000000000000000000	186	1	41	0
0000000001111000000000000000010000000000000	187	1	38	0
0000000001111011111110101110111111110000000	188	1	39.5	0
0000000001000000000000000000000000000111000	189	1	41	0
0000000001000000000000000000000000000000000	190	1	38	0
0000000001000000000000000000000000000000000	191	1	38	0
0000000001011101101110100000000000000000000	192	1	38	0
0000000001110111110000000000000000000000000	193	1	39.5	0
0000000001000000000000000000000000000000000	194	1	38	0
0000000001111010111111100000000000000000000	195	1	38	0
0000000001110000000000000000000000000000000	196	1	38	0
0000000001001000000100000000000000000000000	197	1	37.5	0
0000000001000000000000000000000000000000000	198	1	37.5	0
0000000001101011100000000000000000000000000	199	1	39	0
0000000001000000000000000000000000000000000	200	1	39	0
0000000001000000000000000000000000000000000	201	1	36	0
0000000001000000000000000000000000000000000	202	1	36.5	0
0000000001111110111000000000000000000000000	203	1	37.5	0
0000000001000000000000000000000000000000000	204	1	39	0
0000000001000000000000000000000000000000000	205	1	37	0
0000000001011101000000000000000000000000000	206	1	39.5	0
0000000001000000000000000000000000000000000	207	1	37	0
0000000001011111111110111110000000000000000	208	1	38	0
0000000001001100000000000000000000000000000	209	1	37	0
0000000001000000000000000000000000000000000	210	1	39	0
0000000001000000000000000000000000000000000	211	1	39	0
0000000001000000000000000000000000010000000	212	1	37.5	0
0000000001000000000000000000000000000000000	213	1	38	0
0000000001000000000000000000000000000000000	214	1	39	0
0000000001011110110110101010000000000000000	215	1	37	0
0000000001000000000000000000000000000000000	216	1	40	0
0000000001011100000000000000000000000000000	217	1	40.5	0
0000000001000000000000000000000000000000000	218	1	40.5	0
0000000001000000000000000000000000000000000	219	1	38.5	0
0000000001000000000000000000000000000000000	220	1	37	0
0000000001000000000000000000000000000000000	221	1	37.5	0
0000000001000000000000000000000000000000000	222	1	39	0
0000000000100000000000000000000000000000000	223	1	38	0
0000000000101101111110101110111111000000000	224	1	36.5	0
0000000000101000000000000000000000000000000	225	1	37	0
0000000000111111111111111110100000000000000	226	1	40	0
0000000000100000000000000000000000000000000	227	1	37.5	0
0000000000101001000100000000011100000000000	228	1	36	0
0000000000111111101111101110111111110000000	229	1	39.5	0
0000000000110010010000100000000000000000000	230	1	36.5	0
0000000000101111101110000000000000000000000	231	1	37.5	0
0000000000111111111110101000000000000000000	232	1	40	0
0000000000100000000000000000000000000000000	233	1	37.5	0
0000000000111111111110111111000000000000000	234	1	40	0
0000000000111111111100000000000000000000000	235	1	38.5	0
0000000000011111111111101111111111111111100	236	1	38	0
0000000000011111111111100000000000000000000	237	1	38	0
0000000000011001011110101110111101010000000	238	1	42	0
0000000000010011011010100110000000000000000	239	1	38.5	0
0000000000011111111110101110111111110110000	240	1	41	0
0000000000011011111110100000000000000000000	241	1	39	0
0000000000010000000000000000000000000000000	242	1	40	0
0000000000010000000000000000000000000000000	243	1	38.5	0
0000000000011111110000000000000000000000000	244	1	40	0
0000000000011111111110100000000000000000000	245	1	39.5	0
0000000000011010101110111110111111000000000	246	1	37.5	0
0000000000011100000000000000000000000000000	247	1	39	0
0000000000011010111111101110000000000000000	248	1	39	0
0000000000001001000000000000000000000000000	249	1	36.5	0
0000000000001000000000000000100001000000000	250	1	37	0
0000000000001100000000000000000000000000000	251	1	39	0
0000000000001000000000000000000000000000000	252	1	39	0
0000000000001111111111101111111111110000000	253	1	39	0
0000000000001011110000000000000000000000000	254	1	38	0
0000000000001111111110100000000000000000000	255	1	38	0
0000000000001111111100101000000000000000000	256	1	37.5	0
0000000000001000000000000000000000001000000	257	1	38	0
0000000000001110011010000000000000000000000	258	1	39	0
0000000000001110111110111110000000000000000	259	1	38	0
0000000000001101111110100000000000000000000	260	1	39	0
0000000000001011111111100000000000000000000	261	1	37	0
0000000000001001101111101101111111111100000	262	1	39	0
0000000000001100000000000000000000000000000	263	1	37	0
0000000000000111111111101111111111111110111	264	1	37.5	0
0000000000000111111100000000000000000000000	265	1	38	0
0000000000000011111000000000000000000000000	266	1	37	0
0000000000000011101011111110100000000000000	267	1	38	0
0000000000000011111010111110111000000000000	268	1	37	0
0000000000000010010010101111110000000000000	269	1	35.5	0
0000000000000001111111111100000100000000000	270	1	36.5	0
0000000000000001010100000000000000000000000	271	1	36	0
0000000000000000100000000000000000000000000	272	1	35	0
0000000000000000111010101110111111000000000	273	1	39	0
0000000000000000110000000000000000000000000	274	1	38	0
0000000000000000111000000000000000000000000	275	1	38	0
0000000000000000011111101111100000000000000	276	1	37	0
0000000000000000010111100000000000000000000	277	1	38	0
0000000000000000001000000000000000000000000	278	1	37	0
0000000000000000001110101110000000000000000	279	1	40	0
0000000000000000000110000010111000000000000	280	1	38	0
0000000000000000000000111111111100000000000	281	1	38.5	0
0000000000000000000000100000000000000000000	282	1	38.5	0
0000000000000000000000001111111011111111110	283	1	38	0
0000000000000000000000001110000000000000000	284	1	37.5	0
0000000000000000000000001000000000000000000	285	1	36	0
0000000000000000000000000100000000000000000	286	1	38.5	0
0000000000000000000000001000000000000000000	287	1	37.5	0
0000000000000000000000000010100010111111111	288	1	37.5	0
0000000000000000000000000000111111110000000	289	1	39.5	0
0000000000000000000000000000010000000000000	290	1	36.5	0
0000000000000000000000000000010000000000000	291	1	38	0
0000000000000000000000000000011000000000000	292	1	37	0
0000000000000000000000000000001111111111000	293	1	37	0
0000000000000000000000000000000111111111110	294	1	35	0
0000000000000000000000000000000000010000000	295	1	37.5	0
0000000000000000000000000000000000000100000	296	1	38.5	0
0000000000000000000000000000000000000000110	297	1	39.5	0
0000000000000000000000000000000000000000111	298	1	38	0
0000000000000000000000000000000000000000010	299	1	38	0
1000001011111001011110100000000000000000000	300	2	35.5	1
0100000001000000000000000000000000000000000	301	2	35	1
0100000000000000000000000000000000000000000	302	2	35.5	0
0100000000000000000010000000000000000000000	303	2	36	0
0100000001000000000110000000000000000000000	304	2	37	0
0100000000000000000000000000000000000000000	305	2	38	1
0010001001100000000000000000000000000000000	306	2	36	1
0010000011000001000000000000000000000000000	307	2	36	1
0010000001000000000000000000000000000000000	308	2	35	1
0010000000000000000000000000000000000000000	309	2	35	1
0010000000000000000000001110101101111111000	310	2	36.5	1
0010000001000000000001000000000000000000000	311	2	37	1
0010000000000000000000000000000000000000000	312	2	38	1
0010000000000000000000000000000000000000000	313	2	37.5	1
0010000000000000000000000000000000000000000	314	2	37	1
0010000000000000000000000000000000000000000	315	2	36.5	1
0010000000000000000000000000000000000000000	316	2	39	0
0010000000000000000000000000000000000000000	317	2	35	1
0010000000000000000000000000000000000000000	318	2	39	0
0010000000000000000000000000000000000000000	319	2	35	1
0010001000000000000000000000000000000000000	320	2	37	0
0010000000000000000000000000000000000000000	321	2	37.5	1
0010000000000000000000000000000000000000000	322	2	37.5	0
0010000000000000000000000000000000000000000	323	2	37.5	1
0010000000000000000000000000000000000000000	324	2	34	1
0010000000000000000000000000000000000000000	325	2	36	0
0010000000000000000000000000000000000000000	326	2	37.5	0
0010000000000000000000000000000000000000000	327	2	38.5	1
0010000000000000001000000000000000000000000	328	2	36.5	1
0010000000000000000000000000000000000000000	329	2	37.5	1
0010001000000000000000000000000000000000000	330	2	35.5	0
0010000010000000000010000000000000000000000	331	2	37	1
0001000000000000000000000000000000000000000	332	2	38	1
0001000000000000000000000000000000000000000	333	2	37.5	0
0001000000000000000000000000000000000000000	334	2	36	0
0001000000001100100000000000000000000000000	335	2	36	1
0001000001000000000100000000010001111100000	336	2	37	1
0001000011111101000000000000000000000000000	337	2	35.5	0
0001001011011000000000000000000000000000000	338	2	37	1
0001000000000000000000000000000000000000000	339	2	37	1
0001000000000000000000000000000000000000000	340	2	36	1
0001000000000000000000000000000000000000000	341	2	37.5	1
0001000000000000000000000000000000000000000	342	2	38	1
0001000000000000000000000000000000000000000	343	2	36.5	1
0001000010000000000000000000000010000000000	345	2	37	0
0001000000000000000000000000000000000000000	346	2	34	0
0001001000000000000010101100000000000000000	347	2	35.5	1
0001000001011000000000000000000000000000000	348	2	37.5	1
0001001011001001111110000000000000000000000	349	2	37	0
0001000000000000000000000000000000000000000	350	2	35.5	1
0001000000000000000000100000000000000000000	351	2	36	1
0000100000000000011000000000000000000000000	352	2	36.5	0
0000100000000000000000000000000000000000000	353	2	37	0
0000100000000000000000000000000000000000000	354	2	37	1
0000100000000000000100000000000000000000000	355	2	37	1
0000100010000000000100001000000001000000000	356	2	36	0
0000101001010011001010100000000000000000000	357	2	36.5	0
0000101000000000000000000000000000000000000	358	2	37	1
0000100000000000000010000000000000000000000	359	2	37	1
0000100010000000000000000000000000000000000	360	2	36	0
0000100000000000000000000000000000000000000	361	2	36	0
0000101000000000000000000000000000000000000	362	2	35	1
0000100000000000000000000000000000000000000	363	2	37	0
0000100011100001101110100000000001000000000	364	2	36.5	0
0000100000000000000000000000000000000000000	365	2	36	1
0000100000000000000000000000000000000000000	366	2	41	0
0000100000000000000000000000000000000000000	367	2	37.5	0
0000100000000000000010000000000000000000000	368	2	39	1
0000100001000000000000000000000000000000000	369	2	36	0
0000100001000101000000000000000000000000000	370	2	39	0
0000100000000000000000000000000000000000000	371	2	36	0
0000100010000000000000000000000000000000000	372	2	38	0
0000100000000000000000000000000000000000000	373	2	37	0
0000101010000000100000000000000000000000000	374	2	39	0
0000100001011111110110000000000000000000000	375	2	37	0
0000100000000000000000000000000000000000000	376	2	38	1
0000100010000000000000000000000000000000000	377	2	37.5	1
0000100000000000000000000000000000000000000	378	2	39.5	0
0000101000000000000000000000000000000000000	379	2	35	1
0000100000000000000000000000000000000000000	380	2	37	1
0000100000000000000100000000000000000000000	381	2	37	0
0000010000000000000000000000000000000000000	382	2	36	0
0000011010000000000000000000000000000000000	383	2	38	0
0000010000000000000000000000000000000000000	384	2	38	0
0000010000000000000000000000000000000000000	385	2	36	1
0000010000000000000000000000000000000000000	386	2	36	0
0000011000000000000000000000000000000000000	387	2	34.5	1
0000010000001111111110101111111101100000000	388	2	36	0
0000010000000000000000000000000000100000000	389	2	36.5	1
0000010000000000000000000010000000000000000	390	2	36	0
0000010011010010001000000000110111111111110	391	2	37	0
0000010000000000000000000000000000000000000	392	2	39.5	0
0000010000000000000000000000000000000000000	393	2	36	0
0000010001000000000000000000000000000000000	394	2	38	0
0000010011010000000000100010000000000000000	395	2	40	0
0000010000000000000000000000000000000000000	396	2	38.5	0
0000011001000011111111100100000000000000000	397	2	39	0
0000010010000001000000000100000000000000000	398	2	37.5	1
0000010011110000000000000000000000000000000	399	2	36.5	0
0000010000000000000010000000000000000000000	400	2	38.5	0
0000010000000001000000000000000000000000000	401	2	35	0
0000010000000000111010100000000000000000000	402	2	37	0
0000010000000000000000000000000000000000000	403	2	38.5	0
0000011010000000000000000000000000000000000	404	2	39	0
0000010000000000000000000000000000000000000	405	2	36.5	0
0000011000001000000000000000000000000000000	407	2	37	1
0000011001000000000000000000000000000000000	408	2	34	0
0000010000000000000000000000000000000000000	409	2	36.5	0
0000010000000011111111111111101000000000000	410	2	38	0
0000011000000000000000000000000000000000000	411	2	37	0
0000010001000000000000000000000000000000000	412	2	39	0
0000010001000000000000000000000000000000000	413	2	36	0
0000010000000000000000000000000000000000000	414	2	36.5	0
0000010000000000010100100110100000000000000	415	2	36	0
0000010001000000000000000000000000000000000	416	2	35	0
0000001000111011110110101110010000000000000	417	2	37.5	0
0000001010000000000000000000000000000000000	418	2	35	1
0000001000000000000000000000000000000000000	419	2	35.5	0
0000001000000000000000000000000000000000000	420	2	37	1
0000001011000000010000000000000000000000000	421	2	34	1
0000001000010000000000000000000000000000000	422	2	39	0
0000001010000000010000000100000000000000000	423	2	36	0
0000001000000000000000000000000000000000000	424	2	38.5	0
0000001000000000000000000000000000000000000	425	2	37.5	0
0000000010000000000000000000000000000000000	426	2	38	0
0000000010000000000000000000000010000000000	427	2	34.5	0
0000000010010100111110001100000000000000000	428	2	35	1
0000000010000000000000100000000000000000000	429	2	35	0
0000000010011001111110001000000000000000000	430	2	35	0
0000000011111101100100000100000000000000000	431	2	36.5	0
0000000010000000011111100111110000000000000	432	2	36.5	0
0000000010000000000000000000000000000000000	433	2	36	1
0000000010000000000000000000000000000000000	434	2	36	1
0000000010000100000111001100000000000000000	435	2	36	1
0000000010000000000000000000000000000000000	436	2	38	0
0000000010000000000000000000000000000000000	437	2	37	0
0000000010011000101100001110111100100000000	438	2	35.5	1
0000000010000000100000000000000000000000000	439	2	35.5	1
0000000010001111011101000100011100110000010	440	2	38	0
0000000010000000000000000000000000000000000	441	2	34	1
0000000010011000101110000000000000000000000	442	2	37	0
0000000011011001111100001110001100000000000	443	2	39	0
0000000010000000000000000000000000000000000	444	2	36	0
0000000011001010110000000000000000000000000	445	2	37	0
0000000010111000000000000000000000000000000	446	2	36	0
0000000010000000000000000000000000000000000	447	2	38	0
0000000011000000000000000000000000000000000	448	2	36	0
0000000001111111111100100000000000000000000	449	2	35	0
0000000001000000000000000000100000000000000	450	2	35	1
0000000001000001000000000000000000000000000	451	2	35.5	1
0000000001000000110100000000000000001100111	452	2	36.5	0
0000000001100001001000000000000000000000000	453	2	36	0
0000000001000000000000000000000000000000000	454	2	37	1
0000000001000000000000000000000000000000000	455	2	36.5	1
0000000001011100011110111100000000000000000	456	2	36.5	0
0000000001000000000000000000000000000000000	457	2	36	1
0000000001000000000000000000000000000000000	458	2	37.5	1
0000000001000000000000000000000000000000000	459	2	36.5	0
0000000001010000000000001101000110101000000	460	2	35.5	0
0000000001000000000000000000000000000000000	461	2	37	0
0000000001011011010110101010011111000000000	462	2	37	0
0000000001100000000000000000000000000000000	463	2	36.5	0
0000000001010001100000000000000000000000000	464	2	36.5	0
0000000001000000000000000000000000000000000	465	2	35.5	1
0000000001010010100000000000001000000000000	466	2	35	0
0000000001011100000000000000000000000000000	467	2	37	0
0000000001000010000001100000000001000000000	468	2	36	0
0000000001111010010101100000000000000000000	469	2	36	0
0000000001011111111110100000000000000000000	470	2	36.5	0
0000000001000000000000000000000000110000000	471	2	34	0
0000000001000000000000000000000000000000000	472	2	38	0
0000000001000000000000000000000000000000000	473	2	36	0
0000000001000000000000000000000000000000000	474	2	36	0
0000000001000000000000000000000000000000000	475	2	37	0
0000000001000000000000000000000000000000000	476	2	34	1
0000000001000000000000001110111111111111000	477	2	37	0
0000000001011111111110100000000000000000000	478	2	37	0
0000000001100011111100000000000000000000000	479	2	36.5	0
0000000001000000000000000000000000000000000	480	2	36.5	1
0000000001000000000000000000000000000000000	481	2	36	1
0000000001010000000000000000000000000000000	482	2	35	0
0000000001000000000000000000000000000000000	483	2	35.5	0
0000000001000100011000001000000000000000000	484	2	37	0
0000000001000000000000000000000000000000000	485	2	35.5	0
0000000001010000000000000000000000000000000	486	2	35	0
0000000001000000000000000000000000000000000	487	2	35	1
0000000001000000001010000000000000000000000	488	2	36	0
0000000001001000100000000010111011110110101	489	2	36	0
0000000000111000000000000000000000000000000	490	2	36.5	0
0000000000100000000000000000000000000000000	491	2	36	0
0000000000110101110000000000000000000000000	492	2	35	0
0000000000100000000000000000000000000000000	493	2	36	0
0000000000100000000110000000000000000000000	494	2	36.5	0
0000000000100000000000000000000000000000000	495	2	37	0
0000000000010000000000000000000000000000000	496	2	39	0
0000000000011011111110101010000000000000000	497	2	38	0
0000000000011001111110000000000000000000000	498	2	33	0
0000000000010000000000000000000000000000000	499	2	37	0
0000000000011001111000000011111111000000000	500	2	36.5	0
0000000000011101111100000000000000000000000	501	2	35	0
0000000000010100100100000000001000000000000	502	2	35	0
0000000000010101000000000000000000000000000	503	2	36.5	0
0000000000011010000100000000000000000000000	504	2	36.5	0
0000000000010001000000000000000000000000000	505	2	39	0
0000000000001110000000000000000000000000000	506	2	33.5	0
0000000000001100000000000000000000000000000	507	2	37	0
0000000000001001000000000000000000000000000	508	2	37	0
0000000000001100000010001100101000000000000	509	2	34	0
0000000000001111010000000000000000000000000	510	2	36.5	0
0000000000001000110010001000000000000000000	511	2	34.5	0
0000000000001010110111011100101000000000000	512	2	37.5	0
0000000000001100000111101110111111110000000	513	2	36.5	0
0000000000001000000000000000000000000000000	514	2	35.5	0
0000000000001100000000000000000000000000000	515	2	36.5	0
0000000000001000111110001100111111100100000	516	2	37	0
0000000000001001100000101100110000000000000	517	2	33.5	0
0000000000001111111110101111000000000000000	518	2	36	0
0000000000000100000000000000000000000000000	519	2	35.5	0
0000000000000101111110000000000000000000000	525	2	36	0
0000000000000101011010000000000000000000000	526	2	35	0
0000000000000011111110101100111111101000000	527	2	35.5	0
0000000000000011111110111100100000000000000	528	2	33.5	0
0000000000000011000000000000000000000000000	529	2	36.5	0
0000000000000010101111101000100000000000000	530	2	34.5	0
0000000000000011100000000000000000000000000	531	2	37.5	0
0000000000000011011111110100000000000000000	532	2	34	0
0000000000000001101100001000000000000000000	533	2	35	0
0000000000000001100000001100111100000000000	534	2	34.5	0
0000000000000001101110101100000000000000000	535	2	32.5	0
0000000000000001100000000000000000000000000	536	2	37.5	0
0000000000000001111111100000000000000000000	537	2	36.5	0
0000000000000001111010101100000000000000000	538	2	34.5	0
0000000000000000100000000000000000000000000	539	2	38	0
0000000000000000110000000000000000000000000	540	2	38	0
0000000000000000100000000000000000000000000	541	2	35.5	0
0000000000000000100100000100000000000000000	542	2	37	0
0000000000000000100000000000000000000000000	543	2	36	0
0000000000000000111110101000000000000000000	544	2	35	0
0000000000000000100000100000000000000000000	545	2	35	0
0000000000000000111110101111111100000000000	546	2	36	0
0000000000000000010000000000000000000000000	547	2	36.5	0
0000000000000000011110100000000000000000000	548	2	36	0
0000000000000000010110000000000010000000000	549	2	37	0
0000000000000000001010100000000000000000000	550	2	35	0
0000000000000000001000000000000000000000000	551	2	38.5	0
0000000000000000001000000000000000000000000	552	2	37	0
0000000000000000000100001111111111111111010	553	2	35.5	0
0000000000000000000110100000000000000000000	554	2	34	0
0000000000000000000111101111100000000000000	555	2	36.5	0
0000000000000000000010101111110001000000000	556	2	36	0
0000000000000000000011101000010000000000000	557	2	35.5	0
0000000000000000000010000000000000000000000	558	2	35.5	0
0000000000000000000010000000011100010000000	559	2	36.5	0
0000000000000000000010101111111100000000000	560	2	36	0
0000000000000000000010000000000000000000000	561	2	35	0
0000000000000000000010000000000000000000000	562	2	35	0
0000000000000000000010101010001100000000000	563	2	36.5	0
0000000000000000000000100001001000000000000	564	2	38.5	0
0000000000000000000000100000000000000000000	565	2	37	0
0000000000000000000000101100110000000000000	566	2	34.5	0
0000000000000000000000101000000000000000000	567	2	34.5	0
0000000000000000000000101000001111111111110	568	2	34	0
0000000000000000000000001110111100000000000	569	2	37	0
0000000000000000000000001100000000000000000	570	2	34	0
0000000000000000000000001100000000000000000	571	2	35.5	0
0000000000000000000000001000100000000000000	572	2	36	0
0000000000000000000000001000000000000000000	573	2	34	0
0000000000000000000000001110000000000000000	574	2	37	0
0000000000000000000000001000000000000000000	575	2	36.5	0
0000000000000000000000001000000000000000000	576	2	36.5	0
0000000000000000000000000110010100100000100	577	2	32.5	0
0000000000000000000000000100000000000000000	578	2	36	0
0000000000000000000000000100001000000000000	579	2	34.5	0
0000000000000000000000000110000000000000000	580	2	36	0
0000000000000000000000000100100000000000000	581	2	33.5	0
0000000000000000000000000110110111111100000	582	2	35.5	0
0000000000000000000000000100111111110010000	583	2	36	0
0000000000000000000000000010100000000000000	584	2	33	0
0000000000000000000000000011111111111110000	585	2	35.5	0
0000000000000000000000000011111000000000000	586	2	36.5	0
0000000000000000000000000000100000000000000	587	2	36.5	0
0000000000000000000000000000110000000000000	588	2	36.5	0
0000000000000000000000000000100110000000001	589	2	36	0
0000000000000000000000000000111111111110000	590	2	37	0
0000000000000000000000000000110000001010000	591	2	38	0
0000000000000000000000000000011100000000000	592	2	36.5	0
0000000000000000000000000000010000000000000	593	2	35	0
0000000000000000000000000000010000000000000	594	2	38	0
0000000000000000000000000000011111111111000	595	2	36	0
0000000000000000000000000000011100000000000	596	2	36	0
0000000000000000000000000000001100000000000	597	2	36	0
0000000000000000000000000000001000000000000	598	2	37.5	0
0000000000000000000000000000001000000000000	599	2	35	0
0000000000000000000000000000000100000000000	600	2	37	0
0000000000000000000000000000000100000000000	601	2	35	0
0000000000000000000000000000000100000000000	602	2	33	0
0000000000000000000000000000000100000000000	603	2	36	0
0000000000000000000000000000000100000000000	604	2	34	0
0000000000000000000000000000000110100000000	605	2	35	0
0000000000000000000000000000000011111111110	606	2	36.5	0
0000000000000000000000000000000001000000000	607	2	35.5	0
0000000000000000000000000000000001000111000	608	2	36	0
0000000000000000000000000000000000100000000	609	2	35	0
0000000000000000000000000000000000100000000	610	2	35	0
0000000000000000000000000000000000111110000	611	2	35	0
0000000000000000000000000000000000010001000	612	2	38.5	0
0000000000000000000000000000000000010000000	613	2	34	0
0000000000000000000000000000000000001100000	614	2	34.5	0
0000000000000000000000000000000000001100000	615	2	35.5	0
0000000000000000000000000000000000000101000	616	2	36	0
0000000000000000000000000000000000000111111	617	2	38.5	0
0000000000000000000000000000000000000010000	618	2	35	0
0000000000000000000000000000000000000000100	619	2	38	0
0000000000000000000000000000000000000000100	620	2	35.5	0
0000000000000000000000000000000000000000110	621	2	35.5	0
0000000000000000000000000000000000000000011	622	2	37	0
0000000000000101001100000001000000011010000	623	3	34	0
0000000000000000000010100100100000000000000	624	3	35	0
0000000000000000000000000100000000000000000	625	3	35	0
0000000000000000000000000000011000000000000	626	3	35	0
0000011000000000000000000000000000000000000	627	3	35.5	0
0000000000100001001000001000000000000000000	628	3	35.5	0
0000000000000000010100000000000000000000000	629	3	35.5	0
0000000000000000000010001100000000000000000	630	3	35.5	0
0000000000000000000000000000000000011100110	631	3	35.5	0
0010000000000000000000000000000000000000000	632	3	36	0
0010000000000000001000000010000010010000000	633	3	36	1
0001000000000000000000000000000000000000000	634	3	36	1
0000100001000010100000000000000000000000000	635	3	36	1
0000010000000000000000000000000000000000000	636	3	36	1
0000001000000000000000000000000000000000000	637	3	36	1
0000000000100001110010100000000000000000000	638	3	36	0
0000000000001000000000000000000000000000000	639	3	36	0
0000000000000100101100000100000000000000000	640	3	36	0
0000000000000010000000000110010010010010000	641	3	36	0
0000000000000010000000000000000000000000000	642	3	36	0
0000000000000001101000101000111000000000000	643	3	36	0
0000000000000001000010101100100100000000000	644	3	36	0
0000000000000001101000000000000000000000000	645	3	36	0
0000000000000000100010100000000000000000000	646	3	36	0
0000000000000000001010000010000000000000000	647	3	36	0
0000000000000000001110000001000000000000000	648	3	36	0
0000000000000000001101101110000000000000000	649	3	36	0
0000000000000000001000000100110001000000000	650	3	36	0
0000000000000000000000101000000000000000000	651	3	36	0
0000000000000000000000101010000000000000000	652	3	36	0
0000000000000000000000000111010110110000000	653	3	36	0
0000000000000000000000000000010000000000000	654	3	36	0
0000000000000000000000000000000110100000000	655	3	36	0
0000000000000000000000000000000000100100100	656	3	36	0
0010000000000000000000000000000000000000000	657	3	36.5	1
0001001000000000000000000000000000000000000	658	3	36.5	1
0000000001001000000000000000000000000000000	659	3	36.5	0
0000000001000000100000000000000000000000000	660	3	36.5	0
0000000000001000000000000000000000000000000	661	3	36.5	0
0000000000001110111010001000010000000000000	662	3	36.5	0
0000000000000100000000001100101000001010000	663	3	36.5	0
0000000000000100000000000000000000000000000	664	3	36.5	0
0000000000000010000110000000000000000000000	665	3	36.5	0
0000000000000000100100100000000000000000000	666	3	36.5	0
0000000000000000001010101100001110000000000	667	3	36.5	0
0000000000000000000010000101000000000000000	668	3	36.5	0
0000000000000000000010101100001000000000000	669	3	36.5	0
0000000000000000000000100000000000000000000	670	3	36.5	0
0000000000000000000000101100010110110000000	671	3	36.5	0
0000000000000000000000001101001000000000000	672	3	36.5	0
0000000000000000000000000100000010000000000	673	3	36.5	0
0000000000000000000000000100010000000000000	674	3	36.5	0
0000000000000000000000000000001000000000000	675	3	36.5	0
0100000000000000000000000000000000000000000	676	3	37	1
0010000001000000000001000000000000000000000	677	3	37	0
0010000000000000000000000000000000000000000	678	3	37	1
0010000000001000000000000000000000000000000	679	3	37	0
0010000000000000000000000000000000000000000	680	3	37	1
0010000000000000000000000000000000000000000	681	3	37	1
0010000000010000000000000000000000000000000	682	3	37	1
0010000000000000000000000000000000000000000	683	3	37	1
0010000000000000000000000000000000000000000	684	3	37	1
0010000000000000000000000000000000000000000	685	3	37	1
0010000000000000000000000000000000000000000	686	3	37	1
0001000010000010110000000010000000000000000	687	3	37	1
0000100000000000000000000000000000000000000	688	3	37	1
0000010000010100000000000000000000000000000	689	3	37	1
0000010000000010000000000000000000000000000	690	3	37	1
0000000010000000000000000000000000000000000	691	3	37	0
0000000001000001000010000000001000000000000	692	3	37	0
0000000001000010000000000000000000000000000	693	3	37	0
0000000001100001011100000000000000000000000	694	3	37	0
0000000001000000000000000000000000000000000	695	3	37	0
0000000000101000100110000010000000000000000	696	3	37	0
0000000000010001000001000000010000000000000	697	3	37	0
0000000000001001100000000000000000000000000	698	3	37	0
0000000000001011000000000000000000000000000	699	3	37	0
0000000000001000100100000100000000000000000	700	3	37	0
0000000000000100001000000000000000000000000	701	3	37	0
0000000000000100000000000000000000000000000	702	3	37	0
0000000000000010000000000000000000000000000	703	3	37	0
0000000000000010000000000000000000000000000	704	3	37	0
0000000000000000100000100000000000000000000	705	3	37	0
0000000000000000100000000000000000000000000	706	3	37	0
0000000000000000111100000000000000000000000	707	3	37	0
0000000000000000011010000010101000001100000	708	3	37	0
0000000000000000011110100110000000000000000	709	3	37	0
0000000000000000001000100101000000000000000	710	3	37	0
0000000000000000000100000000000010000000000	711	3	37	0
0000000000000000000100100000000000000000000	712	3	37	0
0000000000000000000010100100000000000000000	713	3	37	0
0000000000000000000000101000000000000000000	714	3	37	0
0000000000000000000000100010000000000000000	715	3	37	0
0000000000000000000000100000000000000000000	716	3	37	0
0000000000000000000000000110100000000000000	717	3	37	0
0000000000000000000000000010001000000000000	718	3	37	0
0000000000000000000000000000010000100000000	719	3	37	0
0000000000000000000000000000001111010000000	720	3	37	0
0000000000000000000000000000001000000000000	721	3	37	0
0000000000000000000000000000000010000000000	722	3	37	0
0000000000000000000000000000000010000000000	723	3	37	0
0000000000000000000000000000000000001000000	724	3	37	0
0000000000000000000000000000000000000110100	725	3	37	0
0000000000000000000000000000000010000010000	726	3	37	0
0010000000000001110000000000000000000000000	727	3	37.5	1
0010000010000000000000000000000000000000000	728	3	37.5	0
0000100000000000000000000000000000000000000	729	3	37.5	1
0000010000000001001000000000000000000000000	730	3	37.5	0
0000010000000000000000000000000000000000000	731	3	37.5	1
0000010000000000000000000000000000000000000	732	3	37.5	1
0000001000000000000000000000000000000000000	733	3	37.5	1
0000001000000000000000000000000000000000000	734	3	37.5	1
0000000000011000011010100001000001100000000	735	3	37.5	0
0000000000010000000000000000000000000000000	736	3	37.5	0
0000000000011000000000001000100000000000000	737	3	37.5	0
0000000000001000010100000000100000000000000	738	3	37.5	0
0000000000000110011010101000010010000000000	739	3	37.5	0
0000000000000101000000000000000000000000000	740	3	37.5	0
0000000000000010101010001000000000000000000	741	3	37.5	0
0000000000000010101010100000101101000000000	742	3	37.5	0
0000000000000010101000000000000000000000000	743	3	37.5	0
0000000000000001101110001110000000000000000	744	3	37.5	0
0000000000000001000000000000000000000000000	745	3	37.5	0
0000000000000001100000001110100000000000000	746	3	37.5	0
0000000000000000101100001000000000000000000	747	3	37.5	0
0000000000000000110000000000000000000000000	748	3	37.5	0
0000000000000000110110100000000000000000000	749	3	37.5	0
0000000000000000010000100000000000000000000	750	3	37.5	0
0000000000000000010011100000000000000000000	751	3	37.5	0
0000000000000000000100000000000000000000000	752	3	37.5	0
0000000000000000000100000000001001100000000	753	3	37.5	0
0000000000000000000010001110000000000000000	754	3	37.5	0
0000000000000000000010100000110000000000000	755	3	37.5	0
0000000000000000000010100100010000000000000	756	3	37.5	0
0000000000000000000000001010010000000000000	757	3	37.5	0
0000000000000000000000001000000000000000000	758	3	37.5	0
0000000000000000000000001000010000000100110	759	3	37.5	0
0000000000000000000000000100000000000000000	760	3	37.5	0
0000000000000000000000000110000100000000000	761	3	37.5	0
0000000000000000000000000011100000000000000	762	3	37.5	0
0000000000000000000000000010000000000000000	763	3	37.5	0
0000000000000000000000000000011001000000000	764	3	37.5	0
0000000000000000000000000000011011110000000	765	3	37.5	0
0000000000000000000000000000000010000000000	766	3	37.5	0
0000000000000000000000000000000010000000000	767	3	37.5	0
0000000000000000000000000000000001101000000	768	3	37.5	0
0000000000000000000000000000000000101111010	769	3	37.5	0
0000000000000000000000000000000000001100000	770	3	37.5	0
0000000000000000000000000000000000000000101	771	3	37.5	0
1000000000000000000000000000000000000000000	772	3	38	1
0100000000000000000000000000000000000000000	773	3	38	1
0010000000000000000000000000000000000000000	774	3	38	1
0010000000000000000000000000000000000000000	775	3	38	1
0010000000000000000000000000000000000000000	776	3	38	1
0010000000000000000000000000000000000000000	777	3	38	1
0010000001010000000000000000000000000000000	778	3	38	1
0010000000000000000000000000000000000000000	779	3	38	1
0010000001000000000000000000000000000000000	780	3	38	1
0010000000000000000000000000000000000000000	781	3	38	1
0010000001000000000000000000000000000000000	782	3	38	0
0010000001000000000000000000000000000000000	783	3	38	1
0001000000000000000000000000000000000000000	784	3	38	1
0001000000000001110100100000000000000000000	785	3	38	0
0001000000000000000000000000000000000000000	786	3	38	1
0001000000000000000000000000000000000000000	787	3	38	1
0000100001000000000000000000000000000000000	788	3	38	1
0000100000000000000000000000000000000000000	789	3	38	1
0000100000000000000000000000000000000000000	790	3	38	1
0000100000000000000000000000000000000000000	791	3	38	1
0000011000000000000000000000000000000000000	792	3	38	1
0000010001000000000100000010100000000000000	793	3	38	1
0000011010001000000010000000000000000000000	794	3	38	0
0000010000000000100000001000000000000000000	795	3	38	0
0000010000000000001110001110010100000000000	796	3	38	0
0000010000000000000000000000000000000000000	797	3	38	1
0000001000100000000110100000000000000000000	798	3	38	0
0000001000000000000000000000000000000000000	799	3	38	1
0000000101000000010000000000000000000000000	800	3	38	0
0000000011000001000000000000000000000000000	801	3	38	0
0000000010000000100010001000110000000000000	802	3	38	0
0000000001000000000000000000000000000000000	803	3	38	0
0000000001000001110110000000000000000000000	804	3	38	0
0000000001100011001000000010001000000000000	805	3	38	0
0000000001000000000000000000000000000000000	806	3	38	0
0000000001000000000000000000000000000000000	807	3	38	0
0000000000100000000000000000000000000000000	808	3	38	0
0000000000010011111100100000000000000000000	809	3	38	0
0000000000010000100010001100000000000000000	810	3	38	0
0000000000010010111000100010000000000000000	811	3	38	0
0000000000001000001101000000000000000000000	812	3	38	0
0000000000001010111000100000000000000000000	813	3	38	0
0000000000000100111110100101100110101001110	814	3	38	0
0000000000000111011010000000000000000000000	815	3	38	0
0000000000000010000000001100010000000001000	816	3	38	0
0000000000000010100100101000000000000000000	817	3	38	0
0000000000000010001010000000000000000000000	818	3	38	0
0000000000000010000000001010010000000000000	819	3	38	0
0000000000000010000010100000000010000000000	820	3	38	0
0000000000000001000000000000000000000000000	821	3	38	0
0000000000000001000010000000000000000000000	822	3	38	0
0000000000000001100100100000010000000000000	823	3	38	0
0000000000000000100110001010010000000000000	824	3	38	0
0000000000000000101110101000111111100000000	825	3	38	0
0000000000000000111100000000000000000000000	826	3	38	0
0000000000000000010000000000000000000000000	827	3	38	0
0000000000000000001000000000000000000000000	828	3	38	0
0000000000000000001000000000000000000000000	829	3	38	0
0000000000000000001000000000000000000000000	830	3	38	0
0000000000000000001000000100001000000000000	831	3	38	0
0000000000000000001000000011010000000000000	832	3	38	0
0000000000000000000110100100010000000000000	833	3	38	0
0000000000000000000010000000000010000000000	834	3	38	0
0000000000000000000000100011000001000000000	835	3	38	0
0000000000000000000000001100000000000000000	836	3	38	0
0000000000000000000000000010010001001111100	837	3	38	0
0000000000000000000000000010011010000000000	838	3	38	0
0000000000000000000000000010000000000000000	839	3	38	0
0000000000000000000000000000100000000000100	840	3	38	0
0000000000000000000000000000100001000000000	841	3	38	0
0000000000000000000000000000010000000000000	842	3	38	0
0000000000000000000000000000000101100000000	843	3	38	0
0000000000000000000000000000000011100000000	844	3	38	0
0000000000000000000000000000000010000000000	845	3	38	0
0000000000000000000000000000000000100000000	846	3	38	0
0000000000000000000000000000000000001000000	847	3	38	0
0000000000000000000000000000000000000111000	848	3	38	0
1000000000000000000000000000000000000000000	849	3	38.5	1
0010000000000000000000000000000000000000000	850	3	38.5	1
0010000000000000000000000000000000000000000	851	3	38.5	1
0010000000000000000000000000000000000000000	852	3	38.5	1
0010000000000000000000000000000000000000000	853	3	38.5	1
0010000000000000000000000000000000000000000	854	3	38.5	1
0010000000000010101110001000111000000000000	855	3	38.5	0
0001000000000000000000000000000000000000000	856	3	38.5	1
0001001000000000000100000000000000000000000	857	3	38.5	1
0001000001001001010000000000000000000000000	858	3	38.5	0
0000100000001000000000000000000000000000000	859	3	38.5	0
0000100000000000000000000000000000000000000	860	3	38.5	1
0000010000000000100010000000000000000000000	861	3	38.5	1
0000010000000001000000000100110011111010000	862	3	38.5	1
0000010000011000001000000000000000000000000	863	3	38.5	1
0000000010000000000000000000000000000000000	864	3	38.5	0
0000000001000000000000100000010000100000000	865	3	38.5	0
0000000001000000000000000000000000000000000	866	3	38.5	0
0000000001000011011000001100000000000000000	867	3	38.5	0
0000000000010000000000000000000000000000000	868	3	38.5	0
0000000000001011110000000000000000000000000	869	3	38.5	0
0000000000000100000010101000000000000000000	870	3	38.5	0
0000000000000101000000000000001000000000000	871	3	38.5	0
0000000000000111101000101100000100010100000	872	3	38.5	0
0000000000000010101110101000000000000000000	873	3	38.5	0
0000000000000010100010101110000000000000000	874	3	38.5	0
0000000000000001010010000000101000000000000	875	3	38.5	0
0000000000000000110000000000000000000000000	876	3	38.5	0
0000000000000000000110101101010000000000000	877	3	38.5	0
0000000000000000000100101111110000000000000	878	3	38.5	0
0000000000000000000010100000001000000000000	879	3	38.5	0
0000000000000000000010000000000000000000000	880	3	38.5	0
0000000000000000000010000100001000111100000	881	3	38.5	0
0000000000000000000010001100011000000000000	882	3	38.5	0
0000000000000000000000101000000000000000000	883	3	38.5	0
0000000000000000000000001000011111000001100	884	3	38.5	0
0000000000000000000000000000100000000000000	885	3	38.5	0
0000000000000000000000000000000110000000000	886	3	38.5	0
0000000000000000000000000000000010000000000	887	3	38.5	0
0000000000000000000000000000000010101000000	888	3	38.5	0
0000000000000000000000000000000000000000001	889	3	38.5	0
0100000001000000000000000000000000000000000	890	3	39	0
0100000000000000000000000000000000000000000	891	3	39	1
0010000000000000000000000000000000000000000	892	3	39	1
0010000000000000000000000000000000000000000	893	3	39	1
0010000000000000000000000000000000000000000	894	3	39	1
0010000000000000000000000000000000000000000	895	3	39	1
0001000001000000000000000000000000000000000	896	3	39	1
0001000000000000001010001000100100100000000	897	3	39	1
0001000000000000000000000000000000000000000	898	3	39	1
0001000000000000000000000000000000000000000	899	3	39	1
0000100000000000000000000000000000000000000	900	3	39	1
0000100000011001100110001000000000000000000	901	3	39	1
0000100000000000000000000000000000000000000	902	3	39	1
0000100000000000000000000010000000000000000	903	3	39	1
0000001000000000000000000000000000000000000	904	3	39	1
0000001000000000000100001100000000000000000	905	3	39	1
0000001001000000000000000000000000000000000	906	3	39	0
0000000010000000000000000101001000000000000	907	3	39	0
0000000011000001101010000000000000000000000	908	3	39	0
0000000010000000000000000000101000000000000	909	3	39	0
0000000001000000000000000000000000000000000	910	3	39	0
0000000001010011100000000000000000000000000	911	3	39	0
0000000001111001111100100010010000000000000	912	3	39	0
0000000001011000000000000000000000000000000	913	3	39	0
0000000001000000000000000000000000000000000	914	3	39	0
0000000001000000000000000000000000000000000	915	3	39	0
0000000001000000000000000000000000000000000	916	3	39	0
0000000000100001011000000000000000000000000	917	3	39	0
0000000000100000000000000000000000000000000	918	3	39	0
0000000000001001000000000000000000000000000	919	3	39	0
0000000000000100000000000000000000000000000	920	3	39	0
0000000000000111101010100100000000000000000	921	3	39	0
0000000000000111101000000000000010000000000	922	3	39	0
0000000000000111101110101111000110101000000	923	3	39	0
0000000000000010101000100010111001000000000	924	3	39	0
0000000000000010000000000000001000000000000	925	3	39	0
0000000000000011001110100110110000000000000	926	3	39	0
0000000000000001100010110000000000000000000	927	3	39	0
0000000000000001100000000000000000000000000	928	3	39	0
0000000000000000101000000000000000000000000	929	3	39	0
0000000000000000101000101000110000000000000	930	3	39	0
0000000000000000101010101100000000000000000	931	3	39	0
0000000000000000011110000000000000000000000	932	3	39	0
0000000000000000011010101101000000000000000	933	3	39	0
0000000000000000001000000000000000000000000	934	3	39	0
0000000000000000001010001111001000000000000	935	3	39	0
0000000000000000000010001000000000000000000	936	3	39	0
0000000000000000000000100000000000000000000	937	3	39	0
0000000000000000000000100000000000000000000	938	3	39	0
0000000000000000000000001000111010100000000	939	3	39	0
0000000000000000000000001000100000000000000	940	3	39	0
0000000000000000000000001010111000000000000	941	3	39	0
0000000000000000000000001110000000000000000	942	3	39	0
0000000000000000000000001100001101110000000	943	3	39	0
0000000000000000000000001100000101000000000	944	3	39	0
0000000000000000000000001110000000000000000	945	3	39	0
0000000000000000000000000010000000000000000	946	3	39	0
0000000000000000000000000000100000000000000	947	3	39	0
0000000000000000000000000000100000011000000	948	3	39	0
0000000000000000000000000000001001100001100	949	3	39	0
0000000000000000000000000000001000100000000	950	3	39	0
0000000000000000000000000000000100000000000	951	3	39	0
0000000000000000000000000000000100000000000	952	3	39	0
0000000000000000000000000000000100000000000	953	3	39	0
0000000000000000000000000000000111010100100	954	3	39	0
0000000000000000000000000000000010111000000	955	3	39	0
0000000000000000000000000000000011110000000	956	3	39	0
0000000000000000000000000000000000010000000	957	3	39	0
0000000000000000000000000000000000010000000	958	3	39	0
0000000000000000000000000000000000001000110	959	3	39	0
0001000000000000000000000000000000000000000	960	3	39.5	1
0001000000000000001010100000001000000000000	961	3	39.5	1
0000101000000000001000000000000000000000000	962	3	39.5	0
0000010000000000110000100111000000000000000	963	3	39.5	0
0000000001001001010100100000011000000000000	964	3	39.5	0
0000000000100010000000000000000000000000000	965	3	39.5	0
0000000000010000000000000000000000000000000	966	3	39.5	0
0000000000000111011010000000000000000000000	967	3	39.5	0
0000000000000100111010001110111111000000000	968	3	39.5	0
0000000000000010001110100000010000000000000	969	3	39.5	0
0000000000000001001100001110000000000000000	970	3	39.5	0
0000000000000001110010101101011111001100000	971	3	39.5	0
0000000000000000100000000000000000000000000	972	3	39.5	0
0000000000000000101000101000000000010000000	973	3	39.5	0
0000000000000000100000000000000000000000000	974	3	39.5	0
0000000000000000100110000000000000000000000	975	3	39.5	0
0000000000000000100000000000000000000000000	976	3	39.5	0
0000000000000000010010000000000000000000000	977	3	39.5	0
0000000000000000011000000000000000000000000	978	3	39.5	0
0000000000000000000010100000100000001011011	979	3	39.5	0
0000000000000000000000001100000000000000000	980	3	39.5	0
0000000000000000000000000100001000000000000	981	3	39.5	0
0000000000000000000000000100100100000000000	982	3	39.5	0
0000000000000000000000000000010000000000000	983	3	39.5	0
0000000000000000000000000000010000000000000	984	3	39.5	0
0000000000000000000000000000000000100000000	985	3	39.5	0
1000000000000000000000000000000000000000000	986	3	40	1
0100000011000000000000000000000000000000000	987	3	40	1
0100000000000000000000000000000000000000000	988	3	40	1
0010000000000000000000000000000000000000000	989	3	40	1
0010000000000000000000000000000000000000000	990	3	40	1
0001000000000000000000000000000000000000000	991	3	40	1
0000100000000000000000000000000000000000000	992	3	40	0
0000100001000000000000000000000000000000000	993	3	40	1
0000101000010001001100000000000000000000000	994	3	40	1
0000100001000000000000000000000000000000000	995	3	40	1
0000011000000000000000000000000000000000000	996	3	40	0
0000010000000000000000000000000000000000000	997	3	40	1
0000011000000000000000000000000000000000000	998	3	40	0
0000010000000000000000000000000000000000000	999	3	40	0
0000010000000000000000000000000000000000000	1000	3	40	1
0000001000000000000000000000000000000000000	1001	3	40	1
0000000001100000000000000000000000000000000	1002	3	40	0
0000000001000000000010100000000000000000000	1003	3	40	0
0000000001000000000000000000000000000000000	1004	3	40	0
0000000001000000000001000000000000000000000	1005	3	40	0
0000000000010011100000000000000000000000000	1006	3	40	0
0000000000001010100110101000110000000000000	1007	3	40	0
0000000000000011010110101101011111110000000	1008	3	40	0
0000000000000010010000000010000000000000000	1009	3	40	0
0000000000000000111010000010000000000000000	1010	3	40	0
0000000000000000000100000000110010100000000	1011	3	40	0
0000000000000000000100000000000000000000000	1012	3	40	0
0000000000000000000010000000010000000000000	1013	3	40	0
0000000000000000000010000000000000000000000	1014	3	40	0
0000000000000000000010101111111100000000000	1015	3	40	0
0000000000000000000010101110111001100000000	1016	3	40	0
0000000000000000000000000000010000000000000	1017	3	40	0
0000000000000000000000000000010010000000000	1018	3	40	0
0000000000000000000000000000010000000000000	1019	3	40	0
0000000000000000000000000000000001000000000	1020	3	40	0
0000000000000000000000000000000000001000000	1021	3	40	0
0000010000110000111110100100100000000000000	1022	3	40.5	0
0000001000000000000000000000000000000000000	1023	3	40.5	1
0000001010000000000000100000000000000000000	1024	3	40.5	0
0000000000000101101010001000000000000000000	1025	3	40.5	0
0000000000000001010000100000000000000000000	1026	3	40.5	0
0000000000000001011000000000000000000000000	1027	3	40.5	0
0000000000000000100010000000000000000000000	1028	3	40.5	0
0010000000001000001011100111000000000000000	1029	3	41	0
0000001000000000000000000000000000000000000	1030	3	41	1
0000000000010010101100000000000000000000000	1031	3	41	0
0000000000000000000010000000000000000000000	1032	3	41	0
0000000000000000000000000000000000010000000	1033	3	41	0
0001000001001010100100001000011010101100000	1034	3	41.5	0
0000000000000000000000000000001010000000000	1035	3	41.5	0
0100000000000000000000000000000000000000000	1036	3	42	1
0100000000001000110110000000000000000000000	1037	3	42	0
0000100001000000100000000000000000000000000	1038	3	42	1
0000000000001000100000000100110100000000000	1039	3	42	0
0000010000000000000000000000000000000000000	1040	3	42.5	0
0000100000000000000000101000000000000000000	1041	3	43	1
0000100010001000000000000000000000000000000	1042	3	43.5	1
