# Supplementary material for: Similar Survival Rates of Territorial and Sneaker Males in a Polymorphic Damselfly: A Multi‐Year Study
Source: Ecol Evol. 2025 Dec 10;15(12):e72623. doi: 10.1002/ece3.72623 (PMC12690216; doi:10.1002/ece3.72623)
Supplement: Supplementary file 2 — Data S1: ece372623‐sup‐0002‐DataS1.zip. [file ECE3-15-e72623-s001.zip › Master1997SecondSizeKnown.xlsx]

## Sheet: Sheet1
ch	size	asize	category	ind	teneral
10010111001001000000000	36	43.5	2	1	0
10000000000000000000000	36	45.5	2	2	1
10000000000000000000000	37.5	45	2	3	1
10000000000000000000000	35.5	43	2	4	1
10111000000000000000000	36.5	43.5	2	5	0
10011000000000000000000	36.5	45	2	6	0
10010000000000000000000	38.5	44.5	2	7	1
11000000000000000000000	36.5	44	2	8	0
01000000000000000000000	38	47.5	2	9	1
01000000000000000000000	36.5	47	2	10	0
00100110111011010010000	38.5	45.5	2	11	0
00100000000000000000000	34.5	43	2	12	1
00010000001000000000000	37	44	2	13	0
00010011001101111110000	37	43.5	2	14	0
00010000001000000100000	37.5	46.5	2	15	0
00010000001000000000000	37	42	2	16	0
00010000000000000000000	37	44	2	17	0
00010000000000000000000	36.5	45	2	18	0
00011000000000000000000	38.5	46	2	19	0
00011100000000000000000	37	43	2	20	1
00010000010001000000000	36	43.5	2	21	0
00001000000000000000000	35.5	44.5	2	22	0
00001000000000000000000	36.5	44	2	23	0
00001000001000000000000	37	45	2	24	0
00001000000000000000000	38	44	2	25	0
00001100000001001010000	35	42.5	2	26	1
00001000000000000000000	36.5	44	2	27	1
00001000000001000000000	37.5	46	2	28	1
00001000000000000000000	36	43.5	2	29	0
00000100000000000000000	36	44.5	2	30	0
00000100000000000100000	38	45	2	31	0
00000010111000100000000	36	43	2	32	0
00000010000000000000000	35	43	2	33	0
00000011001000000000000	38	46	2	34	0
00000011100001100000000	36.5	44.5	2	35	0
00000010100100000000000	37.5	45.5	2	36	0
00000001000000000000000	37	45	2	37	0
00000001000000000000000	37	42.5	2	38	0
00000001000000100000000	38	47	2	39	0
00000000100000000000000	39	45.5	2	40	0
00000000100000000000000	36	45	2	41	0
00000000110000000000000	36	45	2	42	0
00000000100000000000000	36.5	44.5	2	43	0
00000000100000000000000	35.5	44	2	44	0
00000000111111111100000	37.5	44.5	2	45	0
00000000100001000000000	34.5	44	2	46	0
00000000101100000010000	37.5	46	2	47	0
00000000100100000010000	38.5	45.5	2	48	0
00000000101000000000000	35	44.5	2	49	0
00000000100000100000000	38	44.5	2	50	0
00000000101010000010000	37	45.5	2	51	0
00000000010010000000000	35	45	2	52	0
00000000011111010000000	37	45.5	2	53	0
00000000010000000000000	36	43	2	54	0
00000000010000000000000	37	45.5	2	55	0
00000000001000000001110	38	45	2	56	0
00000000001000010000000	37	44.5	2	57	0
00000000001000000000000	34	40	2	58	0
00000000001000000000000	35.5	43.5	2	59	0
00000000001000000000000	35	41	2	60	0
00000000000010000000000	37.5	44	2	64	0
00000000000011111000000	35.5	43	2	65	0
00000000000010010000000	36	44	2	66	0
00000000000010000000000	37.5	43	2	67	0
00000000000010111110000	36.5	45	2	68	0
00000000000011000100000	38.5	45.5	2	69	0
00000000000010000000000	35	43	2	70	0
00000000000010101100000	36.5	43.5	2	71	0
00000000000010000001011	36	41.5	2	72	0
00000000000011111110000	35.5	44	2	73	0
00000000000010000000000	38	43.5	2	74	0
00000000000001000000000	34.5	41	2	75	0
00000000000001000000000	36	44	2	76	0
00000000000001000000000	37.5	44.5	2	77	0
00000000000001000000000	36.5	43	2	78	0
00000000000001000000000	39	46	2	79	0
00000000000000100000000	37	44	2	80	0
00000000000000100000000	36.5	45	2	81	0
00000000000000111000000	38	45.5	2	82	0
00000000000000100000000	37	43	2	83	0
00000000000000101000000	36	43	2	84	0
00000000000000101000000	37.5	44.5	2	85	0
00000000000000011010000	35	41	2	86	0
00000000000000011000000	35	41.5	2	87	0
00000000000000010000000	34.5	42	2	88	0
00000000000000011001000	36.5	43	2	89	0
00000000000000001010100	37.5	43	2	90	0
00000000000000001000000	35.5	41	2	91	0
00000000000000001000000	36	43	2	92	0
00000000000000001000000	36	45.5	2	93	0
00000000000000001100000	35	44.5	2	94	0
00000000000000001100000	37.5	45.5	2	95	0
00000000000000001010000	35	42.5	2	96	0
00000000000000001000000	37	43.5	2	97	0
00000000000000001000000	35	41	2	98	0
00000000000000001000000	36	44	2	99	0
00000000000000001000000	35	43	2	100	0
00000000000000000100000	37	44	2	101	0
00000000000000000100000	36.5	43	2	102	0
00000000000000000100001	35.5	44.5	2	103	0
00000000000000000010000	36	43	2	104	0
00000000000000000011000	36	44	2	105	0
00000000000000000001100	37.5	45	2	106	0
00000000000000000001000	36	44.5	2	107	0
00000000000000000001000	35	43	2	108	0
00000000000000000001000	37	44	2	109	0
00000000000000000001000	33	42	2	110	0
00000000000000000001000	37	47	2	111	0
00000000000000000001000	37	44.5	2	112	0
00000000000000000001100	36	43	2	113	0
00000000000000000000011	37	43	2	117	0
00000000000000000000010	37	44	2	118	0
00000000000000000000011	36	43	2	119	0
00000000000000000000010	37	44.5	2	120	0
00000000000000000000010	37.5	45	2	121	0
00000000000000000000010	36.5	45.5	2	122	0
10000000001000000000000	37.5	39.5	3	130	1
10000000000000000000000	39.5	39.5	3	131	1
10001000000000000000000	37	40.5	3	132	0
11001100000001100000000	37.5	40	3	133	1
10000000000000000000000	38	41	3	134	1
01000000000000000000000	37.5	38.5	3	135	1
01000000000000000000000	40	39.5	3	136	1
01100010000000000000000	40	40	3	137	0
00100000000000000000000	38	40.5	3	138	0
00100000000000000000000	37	40	3	139	0
00100000000000000000000	38	41.5	3	140	0
00010000000000000000000	39	41	3	141	0
00010000000001000000000	41	42	3	142	0
10000000000000000000000	39	41	3	143	0
00001000000000000000000	38.5	40	3	144	0
00001000000000000000000	40	42	3	145	0
00001000000000000000000	37.5	39	3	146	0
00000100000000000000000	38.5	39	3	147	0
00000100011110000000000	37.5	41	3	148	0
00000100000000000000000	41	41	3	149	0
00000100000000000000000	39.5	41	3	150	0
00000100000000000000000	40	40	3	151	0
00000100000000000001000	40.5	42	3	152	0
00000011010100000000000	38.5	41	3	153	0
00000011010001000001000	40	41.5	3	154	0
00000010000000000000000	39	40	3	155	0
00000001000000000000000	39.5	42	3	156	0
00000001100000000000010	38.5	40	3	157	0
00000001100000000000000	37	40.5	3	158	0
00000000100010100000000	38	39.5	3	159	0
00000000100000000000000	39	40	3	160	0
00000000100000000000000	38.5	40.5	3	161	0
00000000100000000000000	37	38.5	3	162	0
00000000100000000000000	38	40.5	3	163	0
00000000100000000000000	39	39.5	3	164	0
00000000100100101100100	39.5	41	3	165	0
00000000100001000000000	38	41.5	3	166	0
00000000011000000000000	39.5	40	3	167	0
00000000010001000000000	40	42.5	3	168	0
00000000010000000000000	38	41	3	169	0
00000000011000000000000	39	40	3	170	0
00000000010000000000000	38.5	40	3	171	0
00000000010000000000000	38	38.5	3	172	0
00000000001001111000000	40	42.5	3	173	0
00000000001000000000000	39	39.5	3	174	0
00000000001001000000000	37	40	3	175	0
00000000001000000000000	37.5	41.5	3	176	0
00000000001100000000000	39.5	42	3	177	0
00000000001000000000000	36.5	38	3	178	0
00000000000010100000000	38.5	43	3	180	0
00000000000010000000000	38	39.5	3	181	0
00000000000010000000000	37	37.5	3	182	0
00000000000010000000000	38	40.5	3	183	0
00000000000010000000000	41.5	43.5	3	184	0
00000000000010000000000	38.5	41.5	3	185	0
00000000000010000000000	39.5	41.5	3	186	0
00000000000010000000000	37.5	40	3	187	0
00000000000010011100000	38.5	41	3	188	0
00000000000010000000000	41	41.5	3	189	0
00000000000010000000000	39	42	3	190	0
00000000000010000000000	38.5	41.5	3	191	0
00000000000001100000000	40	42	3	192	0
00000000000001000000000	36	40.5	3	193	0
00000000000001000000000	39	41	3	194	0
00000000000001011000000	38	38.5	3	195	0
00000000000001000000000	38	39	3	196	0
00000000000001000000000	39	41.5	3	197	0
00000000000001000000000	41	40	3	198	0
00000000000001000000000	38.5	39.5	3	199	0
00000000000001000000000	38.5	41.5	3	200	0
00000000000001000001000	38.5	39	3	201	0
00000000000001000000000	41.5	43	3	202	0
00000000000001000000000	40.5	42	3	203	0
00000000000001000011000	40	43	3	204	0
00000000000000100001000	40	39.5	3	205	0
00000000000000100100000	38.5	39	3	206	0
00000000000000100000000	36.5	37.5	3	207	0
00000000000000100000000	38	39	3	208	0
00000000000000110000000	36.5	37.5	3	209	0
00000000000000100000000	39	40.5	3	210	0
00000000000000100000000	37.5	38.5	3	211	0
00000000000000010000000	38	40.5	3	212	0
00000000000000010000000	39	40.5	3	213	0
00000000000000010000000	38	39	3	214	0
00000000000000010000000	38	41	3	215	0
00000000000000010010000	38	41	3	216	0
00000000000000010000000	38	40	3	217	0
00000000000000010000000	38	39	3	218	0
00000000000000001100000	39.5	39.5	3	219	0
00000000000000001000000	39	40	3	220	0
00000000000000001011000	37	39	3	221	0
00000000000000001000000	40	42.5	3	222	0
00000000000000001100000	36.5	38	3	223	0
00000000000000001000000	39	40.5	3	224	0
00000000000000001000000	38	40	3	225	0
00000000000000001000000	39.5	41	3	226	0
00000000000000001000000	40.5	39.5	3	227	0
00000000000000001000000	40	41.5	3	228	0
00000000000000001100000	37.5	38.5	3	229	0
00000000000000001000000	39.5	40	3	230	0
00000000000000001000000	36.5	38	3	231	0
00000000000000001000000	38	40.5	3	232	0
00000000000000001000000	39.5	40.5	3	233	0
00000000000000001000000	37	39	3	234	0
00000000000000001000000	38	39	3	235	0
00000000000000001000000	41.5	43.5	3	236	0
00000000000000001000000	39	40	3	237	0
00000000000000001000000	38.5	37.5	3	238	0
00000000000000001100000	39	39.5	3	239	0
00000000000000000100000	35.5	38	3	240	0
00000000000000000100000	40	40.5	3	241	0
00000000000000000100000	41	42	3	242	0
00000000000000000100100	40.5	40.5	3	243	0
00000000000000000101101	39.5	40.5	3	244	0
00000000000000000100000	37	38.5	3	245	0
00000000000000000100000	37.5	39.5	3	246	0
00000000000000000111101	37.5	38	3	247	0
00000000000000000100000	40	40.5	3	248	0
00000000000000000100000	38.5	38	3	249	0
00000000000000000100000	37.5	39	3	250	0
00000000000000000100000	40	41	3	251	0
00000000000000000010000	40	42	3	252	0
00000000000000000010000	38	38	3	253	0
00000000000000000010000	38	41	3	254	0
00000000000000000011000	39	40	3	255	0
00000000000000000010000	38.5	39.5	3	256	0
00000000000000000010000	40	41	3	257	0
00000000000000000001000	36	37	3	258	0
00000000000000000001000	39.5	42	3	259	0
00000000000000000001000	41.5	43	3	260	0
00000000000000000001100	39	40	3	261	0
00000000000000000001000	39	41.5	3	262	0
00000000000000000001000	39	39	3	263	0
00000000000000000000010	39	38.5	3	265	0
10000000000000000000000	40	46.5	1	272	0
10011111111000000000000	39	46	1	273	0
10010000100001100000000	36	43.5	1	274	1
10011111111110000000000	40	47.5	1	275	0
10011000101010001000000	39	45.5	1	276	0
11011110000000000000000	40	46.5	1	277	0
11000000000000000000000	39	45.5	1	278	0
11111111100000000000000	39.5	45.5	1	279	0
01100000000000000000000	39.5	46	1	280	1
01101000000000000000000	39	47	1	281	1
01000000000000000000000	38	45.5	1	282	1
00100000000000000000000	38	44	1	283	1
00101000000000000000000	38.5	45.5	1	284	1
00111000000000000000000	36	44	1	285	1
00100000000000000000000	38.5	45	1	286	0
00011000000000000000000	39	47.5	1	287	0
00010100000000000000000	39.5	46	1	288	0
00010100000111110100000	36	45	1	289	0
00011000000000000000000	38.5	46	1	290	0
00010000000000000000000	40	49.5	1	291	0
00011111111001110000000	40	46.5	1	292	0
00010000000000000000000	39	45	1	293	1
00011010000010000000000	39	46	1	294	1
00011000000000000000000	39	46	1	295	0
00010000111011111110000	39.5	46	1	296	0
00010110000000000000000	37.5	45	1	297	0
00011011111111110000000	39.5	47	1	298	0
00011000000000000000000	40	48	1	299	0
00010000000000000000000	38	45.5	1	300	0
00001010101110110000000	40	47	1	301	0
00001000000000000000000	37	43	1	302	1
00001000000000000000000	40	47	1	303	0
00001000000000000000000	37	43.5	1	304	1
00001000000000000000000	38.5	46	1	305	1
00001000000000000000000	39	45	1	306	0
00001001000000000000000	40	47.5	1	307	0
00001000001000000000000	36.5	42	1	308	1
00001011100000000000000	42.5	48.5	1	309	0
00001000000000000000000	37.5	43	1	310	1
00001000000000000000000	40	47.5	1	311	0
00001000111000000000000	40	47	1	312	0
00001100000000000000000	39.5	47	1	313	0
00001000000000000000000	38	47.5	1	314	0
00001110011011000000000	39	49	1	315	0
00001101111100000010000	36	43	1	316	0
00001000000010101100000	41	48	1	317	0
00001100000011111110000	41	47.5	1	318	0
00001000111000001011011	38	44.5	1	319	0
00001000000000000001000	37.5	44	1	320	0
00001111100011111110000	39	47	1	321	0
00001110100000000000000	41	49	1	322	0
00001000000000000000000	39	46.5	1	323	0
00001000000000000000000	38.5	44.5	1	324	1
00001000000000000000000	39.5	45.5	1	325	0
00001000000000000000000	38.5	45	1	326	0
00001000000000000000000	39.5	46	1	327	0
00001010000000000000000	39.5	47	1	328	0
00000111101000000000000	38.5	46.5	1	329	0
00000100010000000000000	40	48	1	330	0
00000111000111111000000	38	47.5	1	331	0
00000111111111111111100	40	49	1	332	0
00000110000000000000000	38	45	1	333	0
00000111101000000000000	37.5	45	1	334	0
00000010000000000000100	40	45.5	1	335	0
00000011111011111000000	39	45.5	1	336	0
00000010000000000000000	39	45	1	337	0
00000010000000000000000	39.5	47.5	1	338	0
00000011110100000000000	42	47.5	1	339	0
00000011011111100000000	39	48	1	340	0
00000010000000000000000	39	46	1	341	0
00000010000011000011000	39	46	1	342	0
00000010000000000000000	38	46.5	1	343	0
00000001111111011010000	39	47.5	1	345	0
00000001000111101100000	39.5	47.5	1	346	0
00000001001000000000000	37	44.5	1	347	0
00000001111000000000000	42	50	1	348	0
00000001110000000000000	38	45	1	349	0
00000001011011110000000	39.5	47	1	350	0
00000001010000000000000	39	45	1	351	0
00000001000000000000000	38.5	46	1	352	0
00000001000011111110000	40	47	1	353	0
00000000111100000000000	39.5	46.5	1	355	0
00000000100110000000000	38	46	1	356	0
00000000101000011000100	36.5	44.5	1	357	0
00000000111011001000000	39.5	47.5	1	358	0
00000000100000000000000	36	44.5	1	359	0
00000000100111011000000	37.5	45.5	1	360	0
00000000100000000000000	38	45.5	1	361	0
00000000101010100101110	38.5	47.5	1	362	0
00000000110100000000000	40	47	1	363	0
00000000101000000000000	38	45.5	1	364	0
00000000100000000000000	37	45	1	365	0
00000000100000000000000	40	48	1	366	0
00000000100000000000000	39	46.5	1	367	0
00000000010000000000000	37.5	44	1	368	0
00000000010111111110000	38	47	1	369	0
00000000010110000000000	36	43	1	370	0
00000000011001111111111	41	48	1	371	0
00000000001011110110000	38.5	45	1	372	0
00000000001000000000000	39.5	48	1	373	0
00000000001110011110000	39	48	1	374	0
00000000001100110010111	38.5	46.5	1	375	0
00000000001000000000000	39.5	45.5	1	376	0
00000000001000111100000	37.5	47	1	377	0
00000000001000000000000	38	44.5	1	378	0
00000000001010010110000	38	45.5	1	379	0
00000000001100000000100	36.5	44.5	1	380	0
00000000001001000000000	38.5	46.5	1	381	0
00000000000011111000000	38	47	1	389	0
00000000000010000000000	39	48	1	390	0
00000000000010000000000	35.5	43.5	1	391	0
00000000000011111100000	40	48	1	392	0
00000000000011011111000	37.5	46	1	393	0
00000000000010000000000	38.5	47	1	394	0
00000000000010000000000	37.5	45	1	395	0
00000000000011111100000	40	48.5	1	396	0
00000000000010111000000	38	44.5	1	397	0
00000000000011111111110	38	46	1	398	0
00000000000011101110000	38	44	1	399	0
00000000000010000110000	39.5	47	1	400	0
00000000000011110000000	41	47	1	401	0
00000000000010111100000	40	47	1	402	0
00000000000001110000000	39.5	46.5	1	403	0
00000000000001010110011	40.5	47	1	404	0
00000000000001000011111	37.5	45	1	405	0
00000000000001000000000	40	46	1	406	0
00000000000001001110000	38.5	47	1	407	0
00000000000001110110000	40	49	1	408	0
00000000000001000000000	39	46.5	1	409	0
00000000000000100000000	37	44	1	410	0
00000000000000110111000	38	47	1	411	0
00000000000000100000000	36	45	1	412	0
00000000000000100010000	39	46	1	413	0
00000000000000100000000	39	46.5	1	414	0
00000000000000010000000	36	43	1	415	0
00000000000000001110000	41.5	49	1	416	0
00000000000000001110000	36	44.5	1	417	0
00000000000000001010000	39.5	46	1	418	0
00000000000000001111000	41	47.5	1	419	0
00000000000000000110000	37	45	1	420	0
00000000000000000010000	38	45	1	421	0
00000000000000000010000	40	48	1	422	0
00000000000000000001101	38.5	44	1	423	0
01000001000000000000000	40.5	48	1	424	1
