# Supplementary material for: Similar Survival Rates of Territorial and Sneaker Males in a Polymorphic Damselfly: A Multi‐Year Study
Source: Ecol Evol. 2025 Dec 10;15(12):e72623. doi: 10.1002/ece3.72623 (PMC12690216; doi:10.1002/ece3.72623)
Supplement: Supplementary file 2 — Data S1: ece372623‐sup‐0002‐DataS1.zip. [file ECE3-15-e72623-s001.zip › Master2004Data.xlsx]

## Sheet: Sheet1
ch	ind	sex	type	category	size	teneral
110000111111111111011000000000000000000	1	M	O	1	41.5	0
110000000000000000000000000000000000000	2	M	C	2	36	0
110010010000000000000000000000000000000	3	F		3		0
010000000000010000000000000000000000000	4	F		3	39	0
010000000000000000000000000000000000000	5	M	O	1	40.5	1
010000000000000000000000000000000000000	6	M	O	1	41	1
011101010000000000000000000000000000000	7	M	O	1	39	1
010000000000000000000000000000000000000	8	M	O	1	41	1
010001000000000000000000000000000000000	9	M	O	1	39.5	1
010000001000000000000000000000000000000	10	F		3	41	1
010100000000000000000000000000000000000	11	F		3	40.5	1
010000000000000000000000000000000000000	12	F		3	39.5	1
011111000000000000000000000000000000000	13	M	O	1	42.5	1
010000000100000000000000000000000000000	14	F		3	42	1
010000000000000000000000000000000000000	15	M	C	2	40	1
010000000000000000000000000000000000000	16	M	O	1	40.5	1
010101000000000000000000000000000000000	17	M	O	1	39	1
010101000000000000000000000000000000000	18	M	O	1	40	1
010000000000000000000000000000000000000	19	F		3	40.5	1
010000000000000000000000000000000000000	20	M	O	1	40.5	1
011000000000000000000000000000000000000	21	F		3	39.5	1
010000000000000000000000000000000000000	22	F		3	39	1
010000000000000000000000000000000000000	23	F		3	40.5	1
010010000000000000000000000000000000000	24	M	C	2	38	1
010000000000000000000000000000000000000	25	F		3	37.5	1
011001100000000000000000000000000000000	26	M	O	1	40	1
011011010000000000000000000000000000000	27	M	C	2	38	1
010000001000000000000000010000000000000	28	F		3	38.5	1
010000000000000000000000000000000000000	29	M	O	1	39	1
011000000000000000000000000000000000000	30	F		3	41	1
010000000000000000000000000000000000000	31	M	O	1	39	1
010000000000000000000000000000000000000	32	F		3	38	1
010000011001000010011110111110000000000	33	M	C	2	38	1
010000000000001110110000000000000000000	34	M	O	1	40	1
010000000000000000000000000000000000000	35	F		3	40.5	1
010000000000000000000000000000000000000	36	M	O	1	41.5	1
010010001010010000000000100000000000000	37	F		3	41.5	1
010000000000000000000000000000000000000	38	M	O	1	39	1
010001000000000000000000000000000000000	39	M	O	1	42	1
010000000000000000000000000000000000000	40	M	O	1	39.5	1
011011000000000000000000000000000000000	41	M	O	1	41.5	1
010000000000000000000000000000000000000	42	F		3	39.5	1
010000000000000000000000000000000000000	43	F		3	39	1
010010000000000000000000000000000000000	44	M	O	1	38.5	1
010000111001000000000000000000000000000	45	M	O	1	41	1
011000000000000000000000000000000000000	46	M	O	1	38.5	1
011000000000000000000000000000000000000	47	M	C	2	37	1
011000000000000000000000000000000000000	48	M	O	1	41.5	0
010000000000000000000000000000000000000	49	F		3	39	1
011000000000000000000000000000000000000	50	F		3	41.5	1
011000000000000000000000000000000000000	51	F		3	38	1
010000000000000000000000000000000000000	52	M	C	2	38	1
010100000000000001000000110011101000000	53	F		3	40	1
011000000000000000000000000000000000000	54	F		3	39.5	1
010001000000000000000000000000000000000	55	M	O	1	40.5	1
001000000000000000000000000000000000000	56	F		3	42.5	1
001000000000000000000000000000001000000	57	F		3	39	1
001000000000000000000000000000000000000	58	M	O	1	40.5	1
001011101001010110011110000000011000000	59	M	O	1	39	1
001001000000000000000000000000000000000	60	F		3	39	1
001010000000000000000000000000000000000	61	M	O	1	40	1
001011000000001001000000000000000000000	62	F		3	38.5	1
001000100000000000000000000000000000000	63	M	O	1	40	1
001000000000000000000000000000000000000	64	M	O	1	39	1
001000000000000000000000000000000000000	65	M	C	2	38	1
001000001000000000000000000000000000000	66	F		3	39.5	1
001001000000000000000000000000000000000	67	M	O	1	39	1
001000000000000000000000000000000000000	68	M	O	1	41	1
001011001000000000000000000000000000000	69	M	O	1	39	1
001000000000000000000000000000000000000	70	M	O	1	40	1
001011000000000000000000000000000000000	71	F		3	38.5	1
001000000000000000000000000000000000000	72	M	C	2	38.5	1
001000000000000000000000000000000000000	73	M	O	1	40	1
001000000000000000000000000000000000000	74	M	O	1	39	1
001001001000000000000000000000000000000	75	M	O	1	38	1
001000000000000000000000000000000000000	76	M	O	1	39	1
001000000000000000000000000000000000000	77	F		3	40	1
001000000000000010000000000000000000000	78	F		3	37	1
001000000000000000000000000000000000000	79	F		3	39.5	1
001000000000000000000000000000000000000	80	M	C	2	36	1
001000000000000000000000000000000000000	81	M	O	1	38.5	1
001010000000000000000000000000000000000	82	M	O	1	40.5	1
001000000000000000000000000000000000000	83	F		3	38.5	1
001000000000000000000000000000000000000	84	M	C	2	36	0
001011011001000000000000000000000000000	85	M	O	1	39	1
000100000000000000000000000000000000000	86	F		3	42	1
000100000000000000000011001111000000000	87	F		3	40.5	0
000100000000000000000000000000000000000	88	M	C	2	38.5	1
000100000000000000000000000000000000000	89	M	O	1	41.5	1
000100000000000000000000000000000000000	90	M	O	1	40	1
000110111001000010101100000000000000000	91	M	O	1	40	1
000100000000000000000000000000000000000	92	F		3	39	0
000100000000000000000000000000000000000	93	F		3	38	0
000110001000000000000000000000000000000	94	F		3	37	1
000100000001101010100000000000000000000	95	F		3	40	1
000101000000000000000000000000000000000	96	M	O	1	39.5	1
000100000000000000000000000000000000000	97	F		3	39	1
000101000000000010000000010001000000000	98	F		3	40	1
000101000000000000000000000000000000000	99	M	O	1	36	1
000111000000000000000000000000000000000	100	F		3	40	1
000100000000000000000000000000000000000	101	F		3	39	1
000100000000000000000000000000000000000	102	F		3	38.5	1
000010000000000000000000000000000000000	103	F		3	38	1
000011000000000000000000000000000000000	104	F		3	39.5	1
000010010001000010010000000000000000000	105	M	O	1	40	1
000010000000000000000000000000000000000	106	F		3	39.5	1
000010000000100000000000000000000000000	107	F		3	40	1
000011001000000000000000000000000000000	108	F		3	40.5	1
000010000000100000000000000000000000000	109	F		3	39	1
000010000000000000000000000000000000000	110	M	O	1	40	1
000010000000000000000000000000000000000	111	F		3	39	1
000011000000011100000000000000000000000	112	F		3	39.5	1
000011000000000000000000000000000000000	113	M	O	1	42	0
000010000000000000000000000000000000000	114	F		3	40	1
000010000000000000000000000000000000000	115	M	O	1	40	1
000011000000000000000000000000000000000	116	F		3	39	1
000010000000111000100000000000000000000	117	F		3	38.5	1
000010000000000000000000000000000000000	118	M	O	1	39	0
000010000001111001000000000000000000000	119	F		3	39	1
000010011101000010010000000100000000000	120	M	O	1	41	1
000010000000000000000000000000000000000	121	M	O	1	42	1
000011001000000000000000000000000000000	122	M	O	1	40.5	1
000010011111111111100000000000000000000	123	M	O	1	41	1
000010000000000000000000000000000000000	124	M	O	1	37.5	0
000011000011111111000000010000000000000	125	M	C	2	37.5	1
000011000000000000000000000000000000000	126	F		3	40	1
000011010000000010010000000000000000000	127	M	O	1	40	1
000010111111111111100000000000000000000	128	M	O	1	42	0
000011000000000000000000000000000000000	129	M	O	1	39	1
000011000000000000000000000000000000000	130	M	C	2	37	1
000010000001000000000000000000000000000	131	M	C	2	36.5	1
000010000000000000000000000000000000000	132	F		3	41.5	1
000010000000000000000000000000000000000	133	F		3	39.5	1
000011000000000000000000000000000000000	134	F		3	41.5	1
000010100000000010010000011100000000000	135	M	C	2	38.5	1
000010000000000000000000000000000000000	136	M	O	1	38	1
000010000000000000000000000000000000000	137	F		3	39	1
000010000000000000000000000000000000000	138	M	O	1	41	1
000011000000000000000000000000000000000	139	M	O	1	36	1
000010000010000000000000000000000000000	140	M	O	1	40	1
000010000000000000000000000000000000000	141	M	C	2	36	1
000010000000000000000000000000000000000	142	M	O	1	40.5	1
000010011001000010011000011100000000000	143	M	O	1	40	0
000010000000000000000000000000000000000	144	M	O	1	38	1
000010000000000000000000000000000000000	145	F		3	38.5	0
000010000000000000000000000000000000000	146	F		3	40	1
000011000000000000000000000000000000000	147	M	O	1	42.5	1
000010000000000000000000000000000000000	148	M	O	1	42	1
000010000000000000000000000000000000000	149	F		3	39	1
000010000000000000000000000000000000000	150	M	C	2	38.5	1
000010000000000000000000000000000000000	151	M	C	2	38	1
000010000000000000000000000000000000000	152	M	O	1	41	0
000010000000000000000000000000000000000	153	M	O	1	36	1
000011000000000000000000000000000000000	154	M	O	1	40.5	0
000011000000000000000000000000000000000	155	M	O	1	38	1
000011000000000000000000000000000000000	156	M	C	2	37	1
000010000000000000000000000000000000000	157	M	O	1	39.5	0
000011000000000000000000000000000000000	158	M	C	2	37.5	1
000010000000000000000000000000000000000	159	M	C	2	36.5	1
000010000000000000000000000000000000000	160	F		3	37.5	0
000010000000000000000000000000000000000	161	M	O	1	41.5	0
000010000000000000000000000000000000000	162	M	O	1	41.5	0
000011000000000000000000000000000000000	163	M	O	1	38	1
000010000000000000000000000000000000000	164	M	O	1	41.5	0
000010000000000000000000000000000000000	165	M	C	2	34.5	0
000010010000000000000000000000000000000	166	M	C	2	36.5	1
000010000000000000000000000000000000000	167	F		3	41	0
000011111111110000000000000000000000000	168	M	O	1	40.5	0
000010000000000000000000000000000000000	169	M	O	1	41	1
000011100000000000000000000000000000000	170	M	C	2	37	0
000010000000000000000000000000000000000	171	M	O	1	41	1
000010011110000010111111111011111100000	172	M	O	1	39	1
000011000000000000000000000000000000000	173	F		3	40	1
000010010000000000000000000000000000000	174	M	O	1	41	0
000010000000000000000000000000000000000	175	M	C	2	36	1
000010000000000000000000000000000000000	176	M	O	1	4	1
000010010000000000000000000000000000000	177	M	O	1	40	1
000010000000000000000000000000000000000	178	M	C	2	40	1
000010000000000000000000000000000000000	179	M	O	1	41	1
000011100000000000000000000000000000000	180	M	O	1	42	1
000010000000000000000000000000000000000	181	M	O	1	41	1
000010000000000000000000000000000000000	182	M	C	2	38.5	0
000010000000000000000000000000000000000	183	M	C	2	38	1
000011000001000010000000000000000000000	184	M	O	1	41	1
000010000000000000000000000000000000000	185	F		3	40	0
000010000000000000000000000000000000000	186	F		3	39.5	1
000010000000000000000000000000000000000	187	M	C	2	35	1
000010000000000000000000000000000000000	188	M	C	2	38	1
000011000000000000000000000000000000000	189	M	C	2	35.5	0
000010000000000000000000000000000000000	190	M	O	1	39.5	1
000010000000000000000000000000000000000	191	M	O	1	41	0
000001000000000000000000000000000000000	192	M	O	1	40.5	0
000001110100000010010000000000000000000	193	M	O	1	40	1
000001000001000000000000000000000000000	194	M	O	1	39.5	0
000001011001000000000000000000000000000	195	M	O	1	42	0
000001100000000000000000000000000000000	196	M	C	2	38	0
000001000000000000000000000000000000000	197	M	C	2	36.5	1
000001001001000010010000000000000000000	198	M	O	1	40.5	0
000001000000001111011011111100011100000	199	M	O	1	37.5	1
000001000000000000000000000000000000000	200	F		3	39.5	1
000001000000000000000000000000000000000	201	F		3	40.5	1
000001010000000000000000000000000000000	202	F		3	40	0
000001000000000000000000000000000000000	203	F		3	37.5	1
000001000000000000000000000000000000000	204	F		3	39	1
000001000000000000000000000000000000000	205	M	O	1	41	1
000001000000000000000000000000000000000	206	M	C	2	38.5	1
000001000000001000000000000000000000000	207	F		3	40.5	1
000001000000000000000000000000000000000	208	M	O	1	39.5	1
000001000000000000000000000000000000000	209	M	O	1	40.5	1
000001010000000000000000000000000000000	210	M	O	1	39.5	0
000001000000000000000000000000000000000	211	F		3	36.5	1
000001000000000000000000000000000000000	212	F		3	40.5	1
000001100000000000000000000000000000000	213	M	O	1	37.5	1
000001000000000000000000000000000000000	214	M	O	1	41	0
000001110000000000010000000000000000000	215	M	O	1	42.5	0
000001100000000000000000000000000000000	216	M	O	1	41	0
000001000000000000000000000000000000000	217	M	O	1	40	1
000001100000000000000000000000000000000	218	M	O	1	40	0
000001000000000000000000000000000000000	219	F		3	40	1
000001000000000000000000000000000000000	220	M	O	1	40.5	1
000001000000000000000000000000000000000	221	F		3	38.5	1
000001010000000000000000000000000000000	222	F		3	40	0
000001000000000000000000000000000000000	223	M	C	2	38	0
000001000000000000000000000000000000000	224	F		3	37	1
000001000000000000000000000000000000000	225	M	O	1	39	1
000001000000000000000000000000000000000	226	M	C	2	39	1
000001000000000000000000000000000000000	227	F		3	37.5	1
000001010000000000000000000000000000000	228	F		3	37.5	1
000001000000000000000000000000000000000	229	M	O	1	38	1
000001011000000000000000000000000000000	230	M	O	1	39.5	0
000001000000000000000000000000000000000	231	F		3	39	0
000001000000000000000000000000000000000	232	F		3	39.5	1
000001011111111111000000000000000000000	233	M	C	2	36	0
000001000000000000000000000000001000000	234	M	O	1	37.5	0
000001000000000000000000000000000000000	235	F		3	40	0
000001000000000000000000000000000000000	236	M	O	1	40	0
000001000000000000000000000000000000000	237	M	O	1	40	1
000001000000000000000000000000000000000	238	M	O	1	40	1
000001000000000000000000000000000000000	239	M	O	1	40	1
000001000000000000000000000000000000000	240	F		3	41.5	1
000001000000000000000000000000000000000	241	M	C	2	35	1
000001000000011010010000000000000000000	242	M	O	1	39	1
000001000000001000000000000000000000000	243	M	C	2	37.5	0
000001000000000000000000000000000000000	244	M	O	1	39	1
000001000000000000000000000000000000000	245	M	O	1	39.5	1
000001000000000000000000000000000000000	246	F		3	39	1
000001000000000000000000000000000000000	247	M	O	1	39	0
000001000000011000100000000000000000000	248	F		3	40.5	1
000001000000000000000000000000000000000	249	M	O	1	40.5	1
000001000000000000000000001000000000000	250	M	C	2	36.5	0
000001000001000000000000000000000000000	251	M	O	1	39	1
000001000000000000000000000000000000000	252	M	O	1	41	1
000001000000000000000000000000000000000	253	M	O	1	41	0
000001000000000000000000000000000000000	254	M	C	2	34.5	1
000001000000000000000000000000000000000	255	F		3	39.5	1
000001001001000010010000001100000000000	256	M	O	1	39	1
000001001000000000000000000000000000000	257	M	O	1	42	0
000001000000000000000000000000000000000	258	M	O	1	38.5	1
000001000000000000000000000000000000000	259	M	C	2	37.5	1
000001010000000000000000000000000000000	260	F		3	35.5	1
000001000010101000000000000000000000000	261	F		3	37.5	0
000001000000000000000000000000000000000	262	M	O	1	38	1
000001111011111111010110000000000000000	263	M	O	1	41	0
000001000000000000000000000000000000000	264	M	O	1	40.5	0
000001100000000000000000000000000000000	265	M	C	2	37	1
000001111111100011011000000000000000000	266	M	O	1	39.5	0
000001000000000000000000000000000000000	267	M	C	2	37	1
000001011000000010010100000110011111000	268	M	O	1	41.5	0
000001001000000000000000000000110000000	269	M	C	2	39.5	0
000001000100000000000000000000000000000	270	F		3	40.5	0
000001000000000000000000000000000000000	271	F		3	41	0
000001000000000000000000000000000000000	272	M	C	2	38	1
000001000000000000000000000000000000000	273	F		3	39.5	1
000001000000000000000000000000000000000	274	F		3	39	1
000001000000000000000000000000000000000	275	M	C	2	38	1
000001000000000000000000000000000000000	276	M	O	1	36.5	1
000001000000000000000000000000000000000	277	M	O	1	38	1
000000100001100000000000000000000000000	278	M	O	1	37.5	1
000000100000000000000000000000000000000	279	M	O	1	40	0
000000100000000000000000000000000000000	280	M	C	2	36.5	0
000000100000000000000000000000000000000	281	M	C	2	35	0
000000100000000000000000000000000000000	282	M	O	1	38	1
000000101000000000000000000000000000000	283	F		3	42	0
000000100000000010000000000000000000000	284	M	C	2	38	0
000000100000000000000000000000000000000	285	F		3	39	0
000000100000000000000000000000000000000	286	M	O	1	42	0
000000111111000000000000000000000000000	287	M	O	1	43.5	0
000000100000000000000000000000000000000	288	F		3	39.5	0
000000100000000000000000000000000000000	289	M	O	1	40.5	0
000000100000000000000000000000000000000	290	M	C	2	36.5	0
000000111001000000010000011100011000000	291	M	O	1	40	0
000000100000000000000000000000000000000	292	M	O	1	38.5	0
000000100001000000000000000000000000000	293	F		3	39	0
000000100000000000000000000000000000000	294	M	O	1	38.5	0
000000110001000000000000000000000000000	295	M	O	1	38	0
000000100000000000000000000000000000000	296	M	O	1	42	1
000000100000000000000000000000000000000	297	M	O	1	37	1
000000111000000000010000010110000000000	298	M	O	1	40	0
000000100000000000000000000000000000000	299	F		3	40	0
000000100000000000000000000000000000000	300	F		3	38.5	0
000000110000000000000000000000000000000	301	M	O	1	40	1
000000100000000000000000000000000000000	302	M	O	1	41.5	0
000000100000000010010000000000000000000	303	M	O	1	39	0
000000100000000000000000000000000000000	304	M	O	1	40	0
000000110000000000000000000000000000000	305	M	O	1	41.5	1
000000100000000000000000000000000000000	306	M	O	1	40.5	0
000000100000000000000000000000000000000	307	M	O	1	39.5	0
000000100000000000000000000000000000000	308	M	O	1	38.5	0
000000100000000000000000000000000000000	309	F		3	41	0
000000110000000000000000000000000000000	310	M	O	1	41	0
000000111111110000000000000000000000000	311	M	O	1	40.5	0
000000100000000000000000000000000000000	312	M	O	1	39	0
000000100000000000000000000000000000000	313	M	O	1	38	1
000000100000000000000000000000000000000	314	M	O	1	39	1
000000100000000000000000000000000000000	315	M	O	1	39.5	0
000000110000000010010001000000000000000	316	M	O	1	38.5	0
000000100000000000000000000000000000000	317	M	O	1	40	1
000000100000000000000000000000000000000	318	M	C	2	38	1
000000111111100000100000000000000000000	319	M	C	2	37.5	0
000000100000000000000000000000000000000	320	M	C	2	38.5	0
000000100000000000000000000000000000000	321	M	O	1	40.5	0
000000101001001000000000000000000000000	322	F		3	40	0
000000110001010111100000000000000000000	323	F		3	38.5	0
000000110100000000000000000000000000000	324	F		3	41	0
000000010000000000000000000000000000000	401	M	C	2	37.5	1
000000011000000001010000011110000000000	402	M	O	1	39	0
000000010000000000000000000000000000000	403	M	O	1	39.5	0
000000011111111111000000000000000000000	404	M	O	1	41.5	0
000000010000000000010000000000000000000	405	M	C	2	37	0
000000010000000000000000000000000000000	406	M	O	1	40	0
000000010000000000000000000000000000000	408	M	C	2	38.5	0
000000010000000000000000000000000000000	409	M	O	1	39	0
000000011000000000000000000000000000000	410	M	O	1	40	0
000000010000000000000000000000000000000	411	M	C	2	36	1
000000010000000000000000000000000000000	412	M	O	1	39.5	0
000000010000000000000000000000000000000	413	M	O	1	39	0
000000010000000000000000000000000000000	414	M	O	1	41.5	0
000000010000000000000000000000000000000	415	M	O	1	37	0
000000011000000011000000000000000000000	416	M	O	1	40	0
000000011001000011010100000000000000000	417	M	O	1	40.5	0
000000010000000000000000000000000000000	418	M	O	1	38	0
000000011111100011010000000000000000000	419	M	O	1	40	0
000000010000001001000000000000000000000	420	M	O	1	40	1
000000010000000010010000000000000000000	421	M	O	1	40	0
000000010000000011110111111111011000000	422	M	O	1	40	0
000000010100001000000000000000000000000	423	F		3	39.5	0
000000011000000101000000000000000000000	424	M	C	2	38	0
000000010001000010000000000000000000000	425	M	O	1	42	0
000000010000000000000000000000000000000	426	M	O	1	41	0
000000010001000000000000000000000000000	427	F		3	40	0
000000011111101010010000000000000000000	428	M	O	1	39	0
000000010001000000000000000000000000000	429	M	C	2	38	0
000000011001000010001011111111000000000	430	M	O	1	39.5	0
000000011000100010000000000000000000000	431	M	O	1	40	0
000000010000000010000000000000000000000	432	M	O	1	38.5	0
000000010000000000010000000000000000000	433	M	O	1	40.5	0
000000010000000000000000000000000000000	434	M	O	1	40	0
000000011000000000000000000000000000000	435	M	C	2	35.5	0
000000010000100000000000000000000000000	436	M	O	1	38	0
000000010000000000000000000000000000000	437	F		3	39.5	0
000000010000000000000000000000000000000	438	M	O	1	41	0
000000010000000000000000000000000000000	439	M	C	2	31.5	0
000000011001000010010000000000000000000	440	M	O	1	40.5	0
000000010000000000000000000000000000000	441	M	O	1	36.5	0
000000010000000000000000000000000000000	442	F		3	39.5	0
000000010101111010010010010110001000000	443	M	C	2	37	0
000000010000000000000000000000000000000	444	M	C	2	37	1
000000010000000000000000000000000000000	445	F		3	40.5	0
000000010000000000000000000000000000000	446	F		3	39	0
000000010000001000000000000000000000000	447	F		3	40	0
000000011000000000100000000000000000000	448	M	O	1	39	0
000000010000000000000000000000000000000	449	F		3	38.5	0
000000010000000000000000000000000000000	450	M	C	2	36	0
000000010000000000000000000000000000000	451	M	C	2	35.5	0
000000010100101000000001000101000000000	452	F		3	39	0
000000010000010100000000000000000000000	453	F		3	41.5	0
000000011000000000000000000000000000000	454	M	C	2	38	0
000000010000000000000000000000000000000	455	F		3	39.5	0
000000010000000000000000000000000000000	456	F		3	40	0
000000010000100000000000000000000000000	457	F		3	40.5	0
000000011000000100001000000000000000000	458	M	C	2	37	0
000000010000000000000000000001001111000	459	M	C	2	37	0
000000010000000001000000000000000000000	460	F		3	41	0
000000010001000010000000000000000000000	461	M	O	1	39.5	0
000000010000000000000000000000000000000	462	M	O	1	38	1
000000010000000000000000000000000000000	463	F		3	39	0
000000010100000000000000000000000000000	464	M	O	1	37	0
000000010000000010000000000000000000000	465	F		3	40	0
000000010000000000000000000000000000000	466	M	O	1	39.5	0
000000010001001000000000000000000000000	467	F		3	41	0
000000010000000000000000000000000000000	468	F		3	39	0
000000010000000000000000000000000000000	469	M	O	1	39.5	0
000000011000001000000000000000000000000	470	M	O	1	39.5	1
000000011000000000100000000000000000000	471	M	O	1	38.5	0
000000010000000000000000000000000000000	472	F		3	38.5	0
000000011100000110000000000000000000000	473	F		3	39.5	0
000000011111011011111111000000000000000	474	M	O	1	38	0
000000010000000000000000000000000000000	475	F		3	40.5	0
000000010000000000000000000000000000000	476	F		3	41	0
000000010110000100100000000000000000000	477	M	O	1	40	0
000000011001111111000000000000000000000	478	M	O	1	39	0
000000010011100111010000111101011000000	479	M	O	1	40.5	0
000000010000000000000000000000000000000	480	F		3	41	0
000000011111111111111111100000000000000	481	M	O	1	39	0
000000010000000000000000000000000000000	482	F		3	38.5	0
000000011000100000000001110000000000000	483	M	O	1	38.5	0
000000011000000000000000000000000000000	484	M	O	1	41	0
000000010101001000000000000000000000000	485	M	O	1	38.5	0
000000010000000000000000000000000000000	486	M	C	2	38.5	0
000000010000010000000000000000000000000	487	M	C	2	38.5	0
000000010000000010010000000000000000000	488	M	O	1	39	0
000000010000000000000000000000000000000	489	M	C	2	36.5	0
000000011001000000000000000000000000000	490	M	O	1	43.5	0
000000010110001100011110000000000000000	491	M	C	2	36.5	0
000000010000000000000000000000000000000	492	M	O	1	39	0
000000010001000000000000000000000000000	493	F		3	40	0
000000011011101010101000000000000000000	494	M	C	2	38	0
000000010000000000000000000000000000000	495	M	C	2	37	1
000000010010111011001010011100000000000	496	M	O	1	40	0
000000010010000000000000000000000000000	497	M	O	1	40	0
000000011001010000110010000000000000000	498	F		3	41	0
000000010000000000000000000000000000000	499	M	C	2	38	0
000000010001001000110001000000000000000	500	F		3	41	0
000000011000000000000000000000000000000	501	F		3	40	0
000000011000000000000000000000000000000	502	M	O	1	40.5	0
000000001100000010000000000000000000000	503	M	O	1	41	0
000000001000000000000000000000000000000	504	M	O	1	39.5	0
000000001000000000000000000000000000000	505	F		3	39	0
000000001001000000000000000000000000000	506	M	O	1	41.5	0
000000001011111000100000000000000000000	507	M	C	2	35	0
000000001000001000000000000000000000000	508	M	C	2	36	1
000000001000000000000000000000000000000	509	M	O	1	40	0
000000001101111110000000000000000000000	510	M	C	2	37	0
000000001000000000000000000000000000000	511	M	C	2	36.5	0
000000001000010000000000000000000000000	512	F		3	39.5	0
000000001100011100000000000000000000000	513	F		3	40	0
000000001001111010000000000000000000000	514	M	O	1	41	0
000000001000000001000000000000000000000	515	M	C	2	35	0
000000001000000000000000000000000000000	516	F		3	40	0
000000001000000000000000000000000000000	517	M	O	1	40	0
000000001100000000000000000000000000000	518	M	O	1	39	0
000000001000000000000000000000000000000	519	F		3	41	0
000000001000000000000000001000001011000	520	M	C	2	38	0
000000001011000000000000000000000000000	521	M	O	1	36	0
000000001000000000000000000000000000000	522	F		3	39	0
000000001000000000100000000000000000000	523	M	O	1	40	0
000000001000000000000000000000000000000	524	F		3	39	0
000000001000001011101000111111111111100	525	M	O	1	36.5	0
000000001000000000000000000000000000000	526	M	O	1	40	0
000000001000000000000000000000000000000	527	M	C	2	39	0
000000001001001000010000000000000000000	528	M	C	2	35	0
000000001000000000000000000000000000000	529	F		3	39	0
000000001000011100100000000000000000000	530	F		3	39	0
000000001000000000000000010000000000000	531	F		3	40	0
000000001000000000000000000000000000000	533	M	C	2	36.5	0
000000001000000000000000000000000000000	534	M	C	2	37.5	0
000000001000100010001000000000000000000	535	M	C	2	37	0
000000001000011000000000000000000000000	536	F		3	41	0
000000001000001000000000000000000000000	537	M	C	2	39	0
000000001000000000010000001100001000000	538	M	O	1	37	0
000000001000000000000000000000000000000	539	F		3	38	0
000000001000000000000000000000000000000	540	F		3	40.5	0
000000001010000000000000000000000000000	541	M	O	1	38.5	0
000000001000000000000000000000000000000	542	M	C	2	36.5	0
000000001100110011001100001000011000000	543	F		3	39	0
000000001110000000000000000000000000000	544	M	O	1	40.5	0
000000001000000000000000000000000000000	545	M	O	1	36	0
000000001000000000000000000000000000000	546	F		3	40	0
000000001101111110101000000000000000000	547	M	C	2	36	0
000000001101000000000100000000000000000	548	F		3	37.5	0
000000001011000000000010000000000000000	549	M	O	1	40	0
000000001000011111111011110111100000000	550	M	C	2	35.5	0
000000001000000000000000000000000000000	551	M	C	2	37.5	0
000000001000000000000000000000000000000	552	M	O	1	39	0
000000001001000000000000000000000000000	553	M	O	1	38	0
000000001000000000000000000000000000000	554	M	O	1	38.5	0
000000001000000000000000000000000000000	555	F		3	38	0
000000001000001000100000000100000000000	556	F		3	38	0
000000001000000000000000000000000000000	557	M	C	2	37	0
000000001001110000000000010000000000000	558	M	O	1	37	0
000000000100000000000000000000000000000	559	M	C	2	37.5	0
000000000100100011001011000000000000000	560	F		3	39.5	0
000000000100000010000000000000000000000	561	F		3	39.5	0
000000000100011011100000000001000011000	562	F		3	41	0
000000000100111000000001010010001000000	563	F		3	39	0
000000000100000010010000000100000000000	564	M	O	1	41	0
000000000100000000000000000000000111000	565	M	O	1	39	0
000000000100000000000000001000000000000	566	F		3	40.5	0
000000000111000000000000000000000000000	567	M	O	1	38	0
000000000100100000100000000000000000000	568	M	O	1	37.5	0
000000000100100010000000000000000000000	569	F		3	41	0
000000000101000000000000000000000000000	570	F		3	40	0
000000000100000010000000000000000000000	571	M	C	2	37.5	0
000000000100000000000000000000000000000	572	F		3	41	0
000000000101001000000000000000000000000	573	F		3	39	0
000000000100000000000000000000000000000	574	F		3	38.5	0
000000000100000000000000000000000000000	575	F		3	40.5	0
000000000100000000000000000000000000000	576	F		3	41	0
000000000100000101100000000000000000000	577	F		3	39	0
000000000111111011100000000000000000000	578	M	O	1	39.5	0
000000000111001000000000000000001000000	579	F		3	39.5	0
000000000101000000000000000000000000000	580	F		3	40	0
000000000101000000001000000000000000000	581	F		3	38	0
000000000100000000000000000000000000000	582	F		3	40	0
000000000100000000000000000000000000000	583	F		3	39.5	0
000000000100000000000000000000000000000	584	M	O	1	36.5	0
000000000100001110011111000000000000000	585	M	C	2	36	0
000000000100100000000000000000000000000	586	F		3	39.5	0
000000000100011010001000000000000000000	587	F		3	39	0
000000000111111111101011111000000000000	588	M	O	1	41	0
000000000101101111000000000000011000000	589	M	O	1	37	0
000000000101011011111111111111111111100	590	M	O	1	40	0
000000000011111111111111111000000000000	591	M	O	1	38	0
000000000010000000000000000000000000000	592	F		3	40.5	0
000000000010000000000000000000000000000	593	M	C	2	36	0
000000000011100110001111000000000000000	594	M	O	1	37.5	0
000000000010000000000000000000000000000	595	M	O	1	40	0
000000000010000000000000000000000000000	596	M	O	1	39	0
000000000011000000000000000000000000000	597	M	O	1	38.5	0
000000000011100001100000000000000000000	598	F		3	39.5	0
000000000010000000000000000000000000000	599	F		3	40	0
000000000010111111001111010000000000000	600	M	O	1	38	0
000000000010000000000000000000000000000	601	M	C	2	35.5	0
000000000010101000000000000000000000000	602	F		3	37	0
000000000010000000000000000000000000000	603	F		3	39.5	0
000000000010000000000000000000000000000	604	F		3	38	0
000000000010000000000000000000000000000	605	M	C	2	37.5	0
000000000010110011000101000000000000000	606	F		3	38	0
000000000010000000000000000000000000000	607	M	O	1	38.5	0
000000000010000000000000000000000000000	608	M	C	2	37.5	0
000000000011111110110000000000000000000	609	M	O	1	40	0
000000000011000010000000000000000000000	610	F		3	39.5	0
000000000010011000000000000000000000000	611	F		3	39	0
000000000010011000000000000000000000000	612	F		3	36.5	0
000000000010000000000000000000000000000	613	M	C	2	39	0
000000000010000000001000000000000000000	614	M	O	1	39	0
000000000010000000000000000000000000000	615	F		3	41	0
000000000010000000000000000000000000000	616	F		3	39	0
000000000010111101011111111111000000000	617	M	O	1	39.5	0
000000000010000011101101010111100000000	618	M	C	2	37	0
000000000010011001101110010110000000000	619	F		3	38.5	0
000000000001011001010000100000000000000	620	F		3	41	0
000000000001000000000000000000000000000	621	F		3	37.5	0
000000000001000000000000000000000000000	622	M	C	2	36.5	0
000000000001010101100000000000000000000	623	M	O	1	41	0
000000000001000000000000000000000000000	624	M	C	2	38	0
000000000001000000000000000000000000000	625	M	O	1	38	0
000000000001100010000000000000000000000	626	M	O	1	40	0
000000000001000000000000000000000000000	627	M	O	1	40	0
000000000001001111100000011000000000000	628	M	O	1	36	0
000000000001000000000000000000000000000	629	M	O	1	37	0
000000000001011000000000000000000000000	630	F		3	38	0
000000000001000000000000000000000000000	631	M	C	2	39	0
000000000001000000000000001000000000000	632	M	C	2	38	0
000000000001000000001000000000000000000	633	M	C	2	35	0
000000000001111011101100010100001110100	634	M	C	2	34.5	0
000000000001111000111111101011000000000	635	M	C	2	38	0
000000000001000000000001111111100001000	636	M	C	2	37	0
000000000001000000000000000000000000000	637	M	O	1	40	0
000000000001000000000000000000000000000	638	M	O	1	38.5	0
000000000001000001111010010001111000000	639	M	C	2	36.5	0
000000000001000000000000000000000000000	640	M	C	2	37.5	0
000000000001000000001111010011110000000	641	M	C	2	37.5	0
000000000001000000000000000000000000000	642	M	C	2	37.5	0
000000000001000000010000000000000000000	643	M	O	1	35	0
000000000001000000000000000000000000000	644	F		3	39	0
000000000001000000010000000000000000000	645	M	O	1	36.5	0
000000000001000000000000000000000000000	646	F		3	40	0
000000000001000000000000000000000000000	647	M	C	2	36	0
000000000001010000000000000000000000000	648	M	O	1	39	0
000000000001000010010000000000000000000	649	M	C	2	38.5	0
000000000001010000000000011000001000000	650	M	O	1	38.5	0
000000000001000000000000000000000000000	651	M	O	1	37	0
000000000001100000100000000000000000000	652	F		3	38.5	0
000000000001000000000000000000000000000	653	F		3	40	0
000000000001000000000000000000000000000	654	F		3	39	0
000000000001000000000000000000000000000	655	F		3	36	0
000000000001000100000000000000000000000	656	M	O	1	37.5	0
000000000001010000000000000000000000000	657	F		3	38.5	0
000000000001000000000000000000000000000	658	M	C	2	37.5	0
000000000001101001100010001001000000000	659	F		3	41	0
000000000001101011000000000000000000000	660	F		3	40.5	0
000000000001000000000000000000000000000	661	M	O	1	37	0
000000000001001001000000000000000000000	662	F		3	40	0
000000000001110010001001000000000000000	663	F		3	38	0
000000000001001000000000000000000000000	664	M	C	2	37	0
000000000001001100010101000000000000000	665	M	C	2	38	0
000000000001000000000000000000000000000	666	M	O	1	36.5	0
000000000001000000000000000000000000000	667	F		3	37.5	0
000000000001001001101100011101110000000	668	M	C	2	36	0
000000000001011001001000000000000000000	669	F		3	41	0
000000000001000000000001000000000000000	670	F		3	41	0
000000000000100000000000000000000000000	671	F		3	40	0
000000000000100000000000000000000000000	672	M	O	1	38	0
000000000000111010000001100000000000000	673	F		3	39	0
000000000000110011100001000000011100000	674	F		3	37	0
000000000000101000000000000000000000000	675	F		3	39	0
000000000000100000000000000000000000000	676	M	O	1	37	0
000000000000101000000100000000000000000	677	F		3	39	0
000000000000111000000000000000000000000	678	F		3	39	0
000000000000111011000000000000000000000	679	F		3	38	0
000000000000111000100000000000000000000	680	F		3	40	0
000000000000100000000000000000000000000	681	F		3	38	0
000000000000100000000000000000000000000	682	F		3	37.5	0
000000000000110110011000000000000000000	683	M	O	1	39	0
000000000000111001000000000000000000000	684	F		3	39.5	0
000000000000101000000000000000000000000	685	F		3	37	0
000000000000111000000000000000000000000	686	F		3	37	0
000000000000100000000000000000000000000	687	M	O	1	39	0
000000000000010000000000000000000000000	688	F		3	36.5	0
000000000000011000000000010100000000000	689	F		3	36	0
000000000000010011000000000000000000000	690	F		3	40	0
000000000000010000000000000000000000000	691	F		3	37.5	0
000000000000010000000000010100111110000	692	M	O	1	37.5	0
000000000000010000001001000000000000000	693	F		3	39	0
000000000000011101000000000000000000000	694	M	C	2	35	0
000000000000010000000000000000000000000	695	M	C	2	37	0
000000000000010100000000000000000000000	696	M	C	2	37.5	0
000000000000010000000000000000000000000	697	M	C	2	37	0
000000000000010000000000000000000000000	698	F		3	39	0
000000000000011101101001000000000000000	699	F		3	40.5	0
000000000000011011001000010000000000000	700	F		3	39.5	0
000000000000010001000000000000000000000	701	F		3	38.5	0
000000000000011111111111111110000000000	702	M	O	1	37.5	0
000000000000011011000000000000000000000	703	F		3	40.5	0
000000000000010001011000000000000000000	704	M	C	2	38.5	0
000000000000011100100000000000000000000	705	F		3	40	0
000000000000010000000000000000000000000	706	M	C	2	37.5	0
000000000000010110000000000000000000000	707	F		3	38	0
000000000000010000000000000000000000000	708	F		3	38	0
000000000000011101010000101100110011100	709	M	O	1	38	0
000000000000011000000000000000000000000	710	F		3	39	0
000000000000011101111110010100000000000	711	M	C	2	36	0
000000000000010010000000000000000000000	712	M	C	2	37	0
000000000000010011100000000000000000000	713	F		3	37.5	0
000000000000011100101110100000000000000	714	M	C	2	37	0
000000000000011011100000000000000000000	715	M	O	1	39	0
000000000000011110110000000000000000000	716	M	O	1	41	0
000000000000011111110000000000000000000	717	M	O	1	39.5	0
000000000000010011000001001000000000000	718	F		3	38.5	0
000000000000010000000000000000000000000	719	F		3	38	0
000000000000010000000000000000000000000	720	F		3	36.5	0
000000000000011000000000000000000000000	721	F		3	41	0
000000000000001000000010010000000000000	722	F		3	39.5	0
000000000000001001100000100000000000000	723	F		3	40.5	0
000000000000001000000000000000000000000	724	F		3	38	0
000000000000001000110010010011001100000	725	F		3	39	0
000000000000001000000000000000000000000	726	F		3	38.5	0
000000000000001011000000000000000000000	727	F		3	38.5	0
000000000000001000000000000000000000000	728	F		3	39.5	0
000000000000001000000000000000000000000	729	F		3	39	0
000000000000001010000000000000000000000	730	M	C	2	35.5	0
000000000000001000001000000000000000000	731	M	C	2	36	1
000000000000001000000000000000000000000	732	M	C	2	35	0
000000000000001011000000000000000000000	733	F		3	39	0
000000000000001000001000000000000000000	734	F		3	41	0
000000000000001000010000000000000000000	735	F		3	39	0
000000000000001001000100000000000000000	736	F		3	38.5	0
000000000000001111110000000000000000000	737	M	O	1	38.5	0
000000000000001000000000000000000000000	738	F		3	38	0
000000000000001000000000000000000000000	739	M	C	2	37.5	0
000000000000001100100000000000000000000	740	M	C	2	38	0
000000000000001000000000000000000000000	741	F		3	38	0
000000000000001100000000000000000000000	742	F		3	36	0
000000000000001000000000000000000000000	743	F		3	40	0
000000000000001100000001001000000000000	744	F		3	40.5	0
000000000000001000000000000000000000000	745	F		3	39.5	0
000000000000001000000000000000000000000	746	F		3	39.5	0
000000000000001010000101000000000000000	747	M	C	2	36	0
000000000000001101100000000000000000000	748	M	O	1	38	0
000000000000001001001100000000000000000	749	F		3	40.5	0
000000000000001000000000000000000000000	750	F		3	37.5	0
000000000000001000000000000000000000000	751	M	C	2	38.5	0
000000000000001100000000000000000000000	752	M	O	1	35.5	0
000000000000001000000000000000000001010	753	M	O	1	36.5	0
000000000000001000000000000000000000000	754	F		3	40.5	0
000000000000001011111111110100000000000	755	M	O	1	37.5	0
000000000000000100010000001100001100010	756	M	O	1	36.5	0
000000000000000100000000000000000000000	757	F		3	39.5	0
000000000000000110110001010000001000000	758	M	O	1	36	0
000000000000000110011001111111111000000	759	M	O	1	39.5	0
000000000000000110000000000000000000000	760	F		3	37.5	0
000000000000000100000000000000000000000	761	F		3	38.5	0
000000000000000100000000001000001000000	762	F		3	38.5	0
000000000000000100000000000000000000000	763	M	O	1	37	0
000000000000000100000100110000000000000	764	M	C	2	36	0
000000000000000111000100010000000000000	765	M	C	2	34.5	0
000000000000000100000000000000000000000	766	F		3	37	0
000000000000000010011000000000000000000	767	M	O	1	39	0
000000000000000010010000000000000000000	768	F		3	39	0
000000000000000011100000000000000000000	769	F		3	40	0
000000000000000011001011000100000000000	770	M	C	2	37	0
000000000000000010000000000000000000000	771	M	O	1	38	0
000000000000000010000000000000000000000	772	F		3	41.5	0
000000000000000010010000000000000000000	773	F		3	37.5	0
000000000000000010011000000000000000000	774	M	O	1	37.5	0
000000000000000010000010010101111100000	775	F		3	38	0
000000000000000011001001001000000000000	776	F		3	38	0
000000000000000010001000010000000100000	777	M	C	2	37	0
000000000000000010000000000000000000000	778	F		3	37.5	0
000000000000000001000000000000000000000	779	F		3	37	0
000000000000000001100010000000000000000	780	F		3	40	0
000000000000000001000000000011000000000	781	F		3	38.5	0
000000000000000001101011010011011100000	782	M	C	2	38	0
000000000000000001000000000000100000000	783	F		3	38.5	0
000000000000000001101000010000000000000	784	M	O	1	37.5	0
000000000000000001110001000000000000000	785	M	O	1	37.5	0
000000000000000001000010000000000000000	786	F		3	37.5	0
000000000000000001101011111111000000000	787	M	O	1	37	0
000000000000000001000000000000000000000	788	F		3	38	0
000000000000000001000000000000000000000	789	F		3	39	0
000000000000000001100010000000000000000	790	M	C	2	33	0
000000000000000001100000000000000000000	791	F		3	39.5	0
000000000000000001100001000000000000000	792	F		3	39	0
000000000000000001100111001000000000000	793	F		3	38.5	0
000000000000000001000000000000000000000	794	F		3	39.5	0
000000000000000001100010010000000000000	795	F		3	37	0
000000000000000001100000000000000000000	796	F		3	40	0
000000000000000001110000000000000000000	797	M	O	1	39.5	0
000000000000000001000000000000000000000	798	F		3	37	0
000000000000000001000000000000000000000	799	F		3	39	0
000000000000000001100010100000000000000	800	F		3	39	0
000000000000000001000000000000000000000	801	F		3	39.5	0
000000000000000001100000000000000000000	802	F		3	39	0
000000000000000001101110011000000000000	803	M	C	2	37.5	0
000000000000000001001000000000000000000	804	M	O	1	38	0
000000000000000001111111111100000000000	805	M	O	1	38.5	0
000000000000000001000000000000000000000	806	F		3	40.5	0
000000000000000000100000000000000000000	807	F		3	40	0
000000000000000000100000000000000000000	808	F		3	38	0
000000000000000000110000000000000000000	809	M	O	1	38	0
000000000000000000111111111111111000000	810	M	O	1	37.5	0
000000000000000000110000000000000000000	811	M	C	2	36.5	0
000000000000000000010000000000010011110	812	M	C	2	37	0
000000000000000000010000000000000000000	813	M	C	2	34.5	0
000000000000000000010000001100000000000	814	M	O	1	37.5	0
000000000000000000010000001101110111100	815	M	O	1	37	0
000000000000000000010000001100000000000	816	M	C	2	37.5	0
000000000000000000010000000000000000000	817	M	O	1	38.5	0
000000000000000000010000000000000000000	818	F		3	40	0
000000000000000000010100000000000000000	819	F		3	38	0
000000000000000000010000000011000000000	820	F		3	39	0
000000000000000000010000000010000000000	821	F		3	39.5	0
000000000000000000010000000000000000000	822	F		3	37.5	0
000000000000000000010000000000000000000	823	F		3	37.5	0
000000000000000000010000000000000000000	824	F		3	38	0
000000000000000000010101011100000000000	825	M	O	1	39	0
000000000000000000010001011101101111000	826	M	O	1	40.5	0
000000000000000000010000011000001111100	827	M	C	2	38	0
000000000000000000010000010000000000000	828	F		3	38	0
000000000000000000010000000000000000000	829	F		3	39.5	0
000000000000000000010000010100011110000	830	M	O	1	39.5	0
000000000000000000010000000000000000000	831	M	O	1	41.5	0
000000000000000000010000000000000000000	832	F		3	40	0
000000000000000000010000000000000000000	833	M	C	2	36	0
000000000000000000010000010100000000000	834	M	C	2	38	0
000000000000000000010000011100011111110	835	M	O	1	39.5	0
000000000000000000011000000000000000000	836	F		3	39.5	0
000000000000000000010000000000000000000	837	F		3	38.5	0
000000000000000000010000000000000000000	838	M	C	2	38	0
000000000000000000010000000000001000000	839	M	C	2	35	0
000000000000000000010000000000000000000	840	M	O	1	38.5	0
000000000000000000010000010100011111110	841	M	O	1	39	0
000000000000000000010000000000000000000	842	M	C	2	35.5	0
000000000000000000010000000000000000000	843	F		3	38.5	0
000000000000000000010000000000000000000	844	M	O	1	39.5	0
000000000000000000010000000000000000000	845	F		3	40	0
000000000000000000010000000000000000000	846	F		3	39.5	0
000000000000000000010000000000000000000	847	F		3	39	0
000000000000000000010000000000000000000	848	M	O	1	37	0
000000000000000000011111111111100000000	849	M	O	1	39.5	0
000000000000000000011100000000000000000	850	F		3	40	0
000000000000000000010000000000000000000	851	F		3	37.5	0
000000000000000000010000000000000000000	852	F		3	39.5	0
000000000000000000001000000000000000000	853	F		3	38	0
000000000000000000001000000000000000000	854	F		3	38.5	0
000000000000000000001000000000000000000	855	F		3	37.5	0
000000000000000000001100010000000000000	856	F		3	38	0
000000000000000000001000000000000000000	857	F		3	39	0
000000000000000000001010000001001100000	858	F		3	39.5	0
000000000000000000001100000000000000000	859	F		3	37.5	0
000000000000000000001101000000000000000	860	F		3	38	0
000000000000000000001101000000000100000	861	F		3	41	0
000000000000000000001010010000000000000	862	M	C	2	34	0
000000000000000000001011000000000000000	863	M	C	2	35	0
000000000000000000001010010001000000000	864	M	C	2	38.5	0
000000000000000000001111010101000000000	865	M	C	2	38.5	0
000000000000000000001000000000000000000	866	M	C	2	34.5	0
000000000000000000001001011011111100000	867	M	C	2	35.5	0
000000000000000000001000000000000000000	868	M	C	2	39	0
000000000000000000001111110001101000000	869	M	C	2	36	0
000000000000000000001000000000000000000	870	M	O	1	38	0
000000000000000000001000011100000000000	871	M	O	1	39	0
000000000000000000001101011111111000000	872	M	O	1	38.5	0
000000000000000000001000000000000000000	873	M	C	2	36	0
000000000000000000001010000000100010000	874	M	C	2	35	0
000000000000000000001000000000000000000	875	F		3	39.5	0
000000000000000000000110000000000000000	876	F		3	38	0
000000000000000000000100000000000000000	877	M	O	1	38	0
000000000000000000000110000000000000000	878	F		3	41.5	0
000000000000000000000100000000000000000	879	F		3	43	0
000000000000000000000100000000000000000	880	F		3	39	0
000000000000000000000100000000000000000	881	F		3	41	0
000000000000000000000110010100000000000	882	F		3	38.5	0
000000000000000000000111111000000000000	883	M	C	2	35.5	0
000000000000000000000100000000000000000	884	M	C	2	35.5	0
000000000000000000000100000010110000000	885	M	C	2	35	0
000000000000000000000111000000000000000	886	M	C	2	37.5	0
000000000000000000000011000000001000000	890	F		3	40	0
000000000000000000000011100100000000000	891	F		3	38.5	0
000000000000000000000010100000000000000	892	F		3	37.5	0
000000000000000000000011000000000000000	893	M	O	1	38	0
000000000000000000000010000000000000000	894	M	C	2	36.5	0
000000000000000000000010000000000000000	895	M	C	2	35.5	0
000000000000000000000011111110000000000	896	M	O	1	37.5	0
000000000000000000000010000000000000000	897	M	C	2	36.5	0
000000000000000000000010000000000000000	898	M	C	2	36	0
000000000000000000000010000000001000000	899	M	C	2	37	0
000000000000000000000001110001011000000	900	F		3	40	0
000000000000000000000001000000000000000	901	F		3	40.5	0
000000000000000000000001010010000000000	902	F		3	38	0
000000000000000000000001000000000000000	903	M	O	1	40	0
000000000000000000000001000000000000000	904	M	O	1	37	0
000000000000000000000000110100000000000	905	M	C	2	37	0
000000000000000000000000100000000000000	906	F		3	35	0
000000000000000000000000110000000000000	907	M	C	2	35	0
000000000000000000000000111011000000000	908	M	C	2	34	0
000000000000000000000000111100011000000	909	M	O	1	38	0
000000000000000000000000111100011000000	910	M	O	1	36.5	0
000000000000000000000000111111000000000	911	M	O	1	36	0
000000000000000000000000100010000000000	912	F		3	39	0
000000000000000000000000010000000000000	913	F		3	39.5	0
000000000000000000000000010100000000000	914	M	O	1	37	0
000000000000000000000000011110000111010	915	M	O	1	36	0
000000000000000000000000000110000000000	916	M	C	2	38	0
000000000000000000000000000010000000000	917	F		3	39	0
000000000000000000000000000011010001000	918	F		3	37	0
000000000000000000000000000010101000000	919	M	C	2	38.5	0
000000000000000000000000000011000000000	920	M	C	2	34	0
000000000000000000000000000010000000000	921	M	C	2	37.5	0
000000000000000000000000000010000000000	922	F		3	36.5	0
000000000000000000000000000011110000000	923	M	O	1	40	0
000000000000000000000000000011111000000	924	M	C	2	35	0
000000000000000000000000000010000000000	925	F		3	37	0
000000000000000000000000000010000000000	926	M	C	2	36.5	0
000000000000000000000000000010000000000	927	M	O	1	37	0
000000000000000000000000000010000000000	928	M	C	2	36.5	0
000000000000000000000000000010000000000	929	M	C	2	38	0
000000000000000000000000000010000000000	930	M	O	1	35	0
000000000000000000000000000010000000000	931	M	O	1	38.5	0
000000000000000000000000000001000000000	932	F		3	40	0
000000000000000000000000000001100000000	933	F		3	40	0
000000000000000000000000000001000000000	934	F		3	41	0
000000000000000000000000000001000000000	935	F		3	38	0
000000000000000000000000000001001000000	936	F		3	39.5	0
000000000000000000000000000001000000000	937	F		3	37.5	0
000000000000000000000000000001000000000	938	F		3	39.5	0
000000000000000000000000000001101000000	939	M	C	2	38	0
000000000000000000000000000001100000000	940	M	C	2	35.5	0
000000000000000000000000000001000000000	941	M	C	2	38.5	0
000000000000000000000000000001000000000	942	M	C	2	35	0
000000000000000000000000000001000000000	943	M	C	2	34.5	0
000000000000000000000000000001000000000	944	M	C	2	33	0
000000000000000000000000000000110111000	945	F		3	38.5	0
000000000000000000000000000000100010000	946	M	C	2	34.5	0
000000000000000000000000000000110000000	947	F		3	39	0
000000000000000000000000000000100000000	948	M	C	2	36.5	0
000000000000000000000000000000101111000	949	M	C	2	34.5	0
000000000000000000000000000000100000000	950	M	C	2	36.5	0
000000000000000000000000000000100000000	951	M	O	1	38	0
000000000000000000000000000000100000000	952	M	C	2	35	0
000000000000000000000000000000100011100	953	M	C	2	36	0
000000000000000000000000000000111111100	954	M	C	2	35	0
000000000000000000000000000000110000000	955	M	C	2	35	0
000000000000000000000000000000100110000	956	M	C	2	34	0
000000000000000000000000000000100000000	957	M	C	2	32	0
000000000000000000000000000000010000000	958	M	O	1	37.5	0
000000000000000000000000000000001001000	959	M	C	2	36.5	0
000000000000000000000000000000001000000	960	M	C	2	35	0
000000000000000000000000000000001000000	961	M	C	2	35	0
000000000000000000000000000000001000000	962	M	O	1	40	0
000000000000000000000000000000001000000	963	F		3	38	0
000000000000000000000000000000001000000	964	M	C	2	38.5	0
000000000000000000000000000000001000000	965	F		3	37.5	0
000000000000000000000000000000001000000	966	M	C	2	35.5	0
000000000000000000000000000000001000000	967	M	C	2	33.5	0
000000000000000000000000000000001000000	968	M	C	2	38.5	0
000000000000000000000000000000001010000	969	M	C	2	35	0
000000000000000000000000000000001001000	970	F		3	38	0
000000000000000000000000000000001000000	971	M	C	2	35	0
000000000000000000000000000000001001000	972	M	C	2	35	0
000000000000000000000000000000001011100	973	M	C	2	36.5	0
000000000000000000000000000000001000000	974	F		3	38.5	0
000000000000000000000000000000001000010	975	M	C	2	37.5	0
000000000000000000000000000000000111000	976	M	C	2	34.5	0
000000000000000000000000000000000111000	977	M	O	1	36	0
000000000000000000000000000000000110000	978	M	C	2	37.5	0
000000000000000000000000000000000110000	979	F		3	38.5	0
000000000000000000000000000000000100100	980	M	C	2	35	0
000000000000000000000000000000000100000	981	M	C	2	35.5	0
000000000000000000000000000000000101100	982	M	C	2	35	0
000000000000000000000000000000000101110	983	M	C	2	38	0
000000000000000000000000000000000100000	984	M	C	2	34.5	0
000000000000000000000000000000000100000	985	M	C	2	37.5	0
000000000000000000000000000000000100000	986	F		3	39	0
000000000000000000000000000000000100000	987	F		3	37	0
000000000000000000000000000000000101000	988	M	C	2	37	0
000000000000000000000000000000000100000	989	F		3	37.5	0
000000000000000000000000000000000100000	990	M	C	2	39	0
000000000000000000000000000000000100000	991	F		3	40	0
000000000000000000000000000000000100000	992	F		3	37.5	0
000000000000000000000000000000000101000	993	F		3	37	0
000000000000000000000000000000000100000	994	M	C	2	35.5	0
000000000000000000000000000000000010000	996	M	C	2	37	0
000000000000000000000000000000000001010	997	M	C	2	34.5	0
000000000000000000000000000000000001000	998	F		3	36	0
000000000000000000000000000000000001000	999	M	C	2	35	0
000000000000000000000000000000000001000	1000	M	C	2	35	0
000000000000000000000000000000000001000	1001	M	C	2	32	0
000000000000000000000000000000000001000	1002	M	C	2	35.5	0
000000000000000000000000000000000000100	1003	F		3	40	0
000000000000000000000000000000000000100	1004	F		3	36.5	0
000000000000000000000000000000000000100	1005	M	C	2	34.5	0
000000000000000000000000000000000000100	1006	F		3	355	0
000000000000000000000000000000000000010	1007	M	O	1	40.5	0
000000000000000000000000000000000000010	1008	F		3	41	0
000000000000000000000000000000000000001	1009	M	C	2	46	0
000000000000000000000000000000000000001	1010	F		3	43	0
