# Supplementary material for: Similar Survival Rates of Territorial and Sneaker Males in a Polymorphic Damselfly: A Multi‐Year Study
Source: Ecol Evol. 2025 Dec 10;15(12):e72623. doi: 10.1002/ece3.72623 (PMC12690216; doi:10.1002/ece3.72623)
Supplement: Supplementary file 2 — Data S1: ece372623‐sup‐0002‐DataS1.zip. [file ECE3-15-e72623-s001.zip › Master2007thirdALLfixed.xlsx]

## Sheet: Sheet1
ch	ind	species	sex	size	asize	category	teneral
10100000000000000000	1	c	m	35	41	2	0
10111011111100000000	2	o	m	38	45	4	0
10111011000000000000	3	o	m	38	46	4	0
10111000000000000000	4	o	m	39	47.5	4	0
10111110011000000000	5	o	m	38	46.5	4	0
10000010000000000000	6	c	m	33	41	2	0
10100000000000000000	7	o	m	40	49	4	0
10000000000000000000	8	o	f	37.5	39	3	0
10100000111000000000	9	o	m	33.5	40	4	1
10000000000000000000	10	o	m	38.5	46	4	0
10000000000000000000	11	c	m	34.5	43	2	0
10000100000000000000	12	c	m	34.5	43	2	0
10001000000000000000	13	c	m	36	36	2	0
10000000000000000000	14	o	f	36	36.5	3	0
10100001000000000000	15	o	m	39.5	48	4	0
10000010000100000000	16	o	m	40	48.5	4	0
10000000000000000000	17	o	f	38	41.5	3	0
10000010000000000000	18	c	m	35	41.5	2	0
10101110000000000000	19	o	m	40	48.5	4	0
10000000000000000000	20	o	m	39	47	4	0
01000000000000000000	21	c	f	36	38	1	1
01000000000000000000	22	c	f	36	40	1	1
01000000000000000000	23	c	m	35.5	43	2	1
01000000000000000000	24	c	f	35	38.5	1	1
01000000000000000000	25	c	m			2	1
01000000000000000000	26	c	m			2	1
01000000000000000000	27	c	m			2	1
01000000000000000000	28	c	f			1	1
01000000000000000000	29	c	m			2	1
01000000000000000000	30	c	m			2	1
01000000000000000000	31	c	f			1	1
01000000000000000000	32	o	m			4	0
01111110000000000000	33	o	m	38.5	40.5	4	0
01111000000000000000	34	o	m			4	0
01000000000000000000	35	o	m			4	0
01011000000000000000	36	o	m			4	0
01000000000000000000	37	o	f			3	0
01000000000000000000	38	o	m			4	0
01000000000000000000	39	o	f			3	0
01011000000000000000	40	o	m			4	0
01000000000000000000	41	c	m			2	0
01000000000000000000	42	c	m			2	0
01101000000000000000	43	o	m			4	0
01000000000000000000	44	o	f			3	0
01001000000000010000	45	c	f			1	0
01000000000000000000	46	o	f			3	0
01101011000000000000	47	c	m			2	0
01000000000000000000	48	c	m			2	0
01111010011110010000	49	o	m			4	0
01001000000000000000	50	c	m			2	0
01000000000000000000	51	o	m			4	0
01001000000000000000	52	o	f			3	0
01000000000000000000	53	o	f			3	0
01100000000000000000	54	o	m			4	0
01001010011111010000	55	o	m			4	0
01101000100100000000	56	c	m			2	0
01001001001001100010	57	o	f			3	0
01001000000000000000	58	c	m			2	0
01001011000000000000	59	o	f			3	0
01010000000000000000	60	c	m			2	0
01000010000000000000	61	c	m			2	0
01000000000000000000	62	o	m			4	0
01101011110000000000	63	o	m			4	0
01001010110000000000	64	o	m			4	0
01000000000000000000	65	o	f			3	0
01100000000000000000	66	c	m			2	0
01000011111000000000	67	o	m	38	45	4	0
01000000000000000000	68	c	m			2	0
01000010000000000000	69	c	m	32	38.5	2	0
01010001110000000000	70	c	f			1	1
01000000000000000000	71	c	f			1	1
01000000000000000000	72	c	m			2	1
01011011101100000000	73	o	m	38	47	4	0
01011011001001001111	74	c	m	35	41	2	0
01000000000000000000	75	c	m	33	39.5	2	0
01010001111100000000	76	c	m	33	41.5	2	0
01000000000000000000	77	o	f	36	37.5	3	0
01000000000000000000	78	c	m	36	40	2	0
01011010111000000000	79	c	m	35	41.5	2	0
01001010110111010000	80	c	m	34.5	42.5	2	0
01011011101000000000	81	c	m	34	40.5	2	0
01101011110000000000	82	o	m	40.5	48	4	0
01001000000000000000	83	c	m	32	38	2	0
01011010101000000000	84	c	m	36.5	44	2	0
01000010101000000000	85	c	m	34.5	40	2	0
01010010100000000000	86	c	m	33	41	2	0
00100000000000000000	87	o	m	39	45.5	4	0
00100000000000000000	88	o	m	37.5	44.5	4	0
00100000000000000000	89	o	f	40.5	44	3	0
00101000000000000000	90	o	m	35	40	4	0
00101011111111011000	91	o	m	41	49	4	0
00100000000000000000	92	o	f	39	42	3	0
00101000000000000000	93	o	m	38.5	44.5	4	0
00100000000000000000	94	o	f	39	40.5	3	0
00101000000000000000	95	o	m	38	45.5	4	0
00100000000000000000	96	o	f	37.5	41	3	0
00101010000000000000	97	o	f	39.5	41.5	3	0
00100000010000000000	98	o	m	38	44	4	0
00101001000000000000	99	o	m	39	48	4	0
00101000000000000000	100	o	m	37	45	4	0
00101000000000000000	101	o	m	38	46	4	0
00101010000000000000	102	o	f	37.5	41.5	3	0
00100000000000000000	103	o	f	37.5	39	3	1
00100000000000000000	104	o	f	39	42	3	0
00100000000000000000	105	o	f	38	40.5	3	0
00100000000000000000	106	o	m	40	45.5	4	1
00100000000000000000	107	o	m	34	40.5	4	1
00110000000000000000	108	o	m	40	47	4	0
00100000000000000000	109	o	m	34	41	4	1
00100000000000000000	110	c	f	33	37	1	1
00100000000000000000	111	c	m	32	41	2	0
00101011011101000000	112	o	m	40.5	47.5	4	0
00111001000000000000	113	o	m	37.5	45.5	4	0
00100000000000000000	114	o	m	38	47	4	0
00111011110101100000	115	o	m	36	44	4	0
00110000000001000000	116	o	f	38	41	3	0
00100011100000000000	117	o	m	37.5	46	4	0
00111000000000000000	118	o	m	40.5	49	4	0
00100000000000000000	119	o	m	40	47	4	0
00101000000000000000	120	o	m	36.5	43	4	0
00101000000000000000	121	c	m	35	40.5	2	0
00101001000000000000	122	c	m	35	41.5	2	0
00100000000000000000	123	c	m	33.5	42	2	0
00100000000000000000	124	o	m	38.5	44.5	4	0
00101000000000000000	125	o	f	40.5	43.5	3	0
00101011111100000000	126	o	m	39.5	47	4	0
00101000000000000000	127	o	m	40.5	47	4	0
00100000000000000000	128	o	m	39	46.5	4	0
00100011110011011010	129	o	m	36	43	4	0
00100000000000000000	130	c	m	33	39	2	0
00101011111000000000	131	o	m	38.5	46.5	4	0
00101010000000000000	132	o	m	39	48.5	4	0
00101000000000000000	133	o	m	40	47.5	4	0
00101000000000000000	134	c	m	35	42	2	0
00100000000000000000	135	c	m	32.5	42	2	0
00100001101000000000	136	o	m	40	48	4	0
00111010000000000000	137	o	m	40	47	4	0
00101011101000000000	138	c	m	34	42.5	2	0
00101000000000000000	139	o	m	36.5	45	4	0
00111010000000000000	140	c	m	34	40.5	2	0
00100000000000000000	141	o	m	38	46.5	4	0
00101000000000000000	142	c	m	32	38	2	0
00100000000000000000	143	c	m	34	41.5	2	0
00100000000000000000	144	c	m	30	37	2	1
00100000000000000000	145	c	f	32.5	37	1	1
00101000000000000000	146	o	m	34	42	4	1
00110011111100000000	147	o	m	39	45	4	0
00100000000000000000	148	c	m	33	43.5	2	0
00100000000000000000	149	o	f	33.5	36	3	1
00101000100100001000	150	o	f	37	42	3	0
00100000000000000000	151	c	f	34.5	33.5	1	1
00100000000000000000	152	c	m	37.5	41.5	2	0
00110001110000000000	153	o	f	31.5	40.5	3	1
00100000000110000000	154	o	f	36	37.5	3	1
00101010100000000000	155	c	m	35.5	44.5	2	0
00101001100000000000	156	o	m	38	47	4	0
00101011000000000000	157	c	m	35	44.5	2	0
00100000000000000000	158	c	m	32.5	42	2	0
00100011101000000000	159	c	m	33.5	42	2	0
00100000100010010000	160	o	f	37	38.5	3	0
00110010000000000000	161	c	m	31.5	34	2	0
00100000000000000000	162	o	m	36	46	4	0
00100011101000000000	163	c	m	33	42	2	0
00111010000000000000	164	c	m	32	38.5	2	0
00101010000000000000	165	c	m	33	43	2	0
00100000000000000000	166	c	m	31	41.5	2	0
00101011100000001000	167	o	m	37.5	45.5	4	0
00100010000000000000	168	o	m	37.5	44	4	0
00100000000000000000	169	c	m	35	43	2	0
00100000000000000000	170	c	m	32	42	2	0
00101000000000000000	171	c	m	35	44.5	2	0
00100001001000000000	172	c	m	33	40.5	2	0
00100000000000000000	173	c	f	33	37	1	0
00101000111111010000	174	o	m	36	44	4	0
00100010000000000000	175	c	f	35	36.5	1	0
00100000000000000000	176	o	f	37	39.5	3	0
00111000000000000000	177	o	f	37	38.5	3	0
00101001100000000000	178	o	f	37	39	3	0
00101011111000000000	179	o	m	37	46.5	4	0
00100000000000000000	180	c	m	33	41	2	0
00111011110000000000	181	o	m	39	49	4	0
00100001101100000000	182	o	m	35	44	4	0
00101001100000000000	183	o	m	37.5	45	4	0
00101000100000000000	184	c	m	35	42	2	0
00101001000000000000	185	o	m	36	42.5	4	0
00100000000000000000	186	c	f	36	38	1	0
00101010100000000000	187	c	m	35	42.5	2	0
00100011000000000000	188	o	f	38.5	42.5	3	0
00110000000000000000	189	c	m	31.5	37	2	0
00011000000000000000	190	o	m	37	44	4	0
00011000000000000000	191	o	m	41	46.5	4	0
00010000000000000000	192	o	m	39.5	47.5	4	0
00010000000000000000	193	o	f	38	40	3	0
00011000000000000000	194	o	m	42	51	4	0
00010000000000000000	195	o	f			3	0
00010000000000000000	196	o	f	39	42.5	3	0
00010000000000000000	197	o	f	37	39.5	3	0
00010000000000000000	198	o	m	39.5	48	4	0
00010000000000000000	199	o	f			3	0
00010001000000000000	200	c	f	34.5	37	1	0
00010000000000000000	201	o	f			3	0
00011011010000000000	202	o	m			4	0
00010010000000000000	203	o	m			4	0
00011010000000000000	204	o	m			4	0
00011000110000000000	205	o	m			4	0
00011010000000000000	206	o	m			4	0
00010000000000000000	207	c	f			1	0
00010000000000000000	208	c	m			2	0
00010000000000000000	209	c	f			1	0
00011000000000000000	210	o	m			4	0
00010011000000000000	211	o	f			3	0
00011000000000000000	212	o	f			3	0
00010001100000000100	213	o	f			3	0
00011000000000000000	214	o	f			3	0
00010000000000000000	215	o	f			3	0
00010000000000000000	216	o	f			3	0
00011000000000000000	217	o	m			4	0
00010011000100000000	218	o	f			3	0
00010000000000000000	219	o	m			4	0
00010010100000000000	220	c	m	34	41.5	2	0
00010010000000000000	221	c	m	33.5	42.5	2	0
00011000000000000000	222	c	m			2	0
00010000000000000000	223	o	f			3	0
00010011000000000000	224	c	m	32.5	41.5	2	0
00010000000000000000	225	c	m			2	0
00010010000000000000	226	c	m	35	44	2	0
00011010000000000000	227	c	m	33	41.5	2	0
00010000000000000000	228	c	m			2	0
00011010001111010000	229	c	m	33.5	43	2	0
00010001110000000000	230	o	f			3	0
00010000000000000000	231	c	f			1	0
00010000100100000110	232	c	f			1	0
00011000001001000010	233	c	m			2	0
00011011111111011000	234	c	m	33.5	43	2	0
00010000000000000000	235	c	f			1	0
00011010100111010000	236	c	m	33	40	2	0
00011001111111011000	237	c	m			2	0
00011000000000000000	238	c	m			2	0
00010010100000000000	239	c	m	34.5	43.5	2	0
00010000000100000100	240	o	f			3	0
00010011001011011111	241	o	m	39.5	47	4	0
00010000000000000000	242	o	f			3	0
00011000100000000000	243	c	m			2	0
00010000000000010000	244	c	m			2	0
00011001000000000000	245	c	m			2	0
00010000000000000000	246	c	f			1	0
00011000000000000000	247	c	m			2	0
00010000000000000000	248	c	f			1	0
00010000111101001000	249	o	m			4	0
00010000000000000000	250	c	m			2	0
00010001010000000000	251	c	f			1	0
00010000000000000000	252	c	m			2	0
00011000000000000000	253	c	m			2	0
00010000000000000000	254	c	m			2	0
00011011100100000000	255	c	m	32	38.5	2	0
00010000100000000000	256	c	f			1	0
00010000000000000000	257	c	m			2	0
00011000100000000000	258	c	m			2	0
00010000000000000000	259	c	f			1	0
00010000000110010000	260	c	f			1	0
00010000100000000000	261	c	m			2	0
00011000000000000000	262	c	m			2	0
00010001101000000000	263	c	f			1	0
00011010100011000000	264	c	m	33	42	2	0
00011000000000000000	265	c	m			2	0
00010000000000000000	266	c	f			1	0
00011001101101000000	267	o	m			4	0
00010000000000000000	268	o	f			3	0
00011010100000000000	269	c	m			2	0
00010011000000000000	270	c	m	33.5	44	2	0
00011010101111011000	271	c	m	33	43.5	2	0
00010000000000000000	272	c	m			2	0
00001000000000000000	273	c	m			2	0
00001000000000000000	274	o	f			3	0
00001000000000000000	275	o	f			3	0
00001000000000000000	276	o	m			4	0
00001000000000000000	277	o	f			3	0
00001000000000000000	278	c	f			1	0
00001000000000000000	279	o	m			4	0
00001000000000000000	280	o	m	38.5	45.5	4	0
00001000000000000000	281	o	f			3	0
00001010000000000000	282	o	m			4	0
00001000000000000000	283	c	m			2	0
00001000000000000000	284	o	m			4	0
00001000000000000000	285	o	f			3	0
00001010000000000000	286	o	m			4	0
00001000100011001100	287	o	m	35.5	43	4	0
00001000000000000000	288	o	f			3	0
00001000000000000000	289	o	m			4	0
00001000000000000000	290	o	m			4	0
00001001100000000000	291	o	m			4	0
00001010001000000000	292	o	m			4	0
00001010011000000000	293	o	m			4	0
00001000010000000000	294	c	f			1	0
00001000000000000000	295	o	m			4	0
00001001100000000000	296	o	m			4	0
00001001100000000000	297	o	f			3	0
00001000000000000000	298	c	m			2	0
00001001011111000000	299	o	m			4	0
00001000000000000000	300	o	f			3	0
00001000000000000000	301	c	m			2	0
00001011011000000000	302	o	m			4	0
00001000000000000000	303	o	f			3	0
00001010010000000000	304	c	m			2	0
00001000000000000000	305	c	f			1	0
00001000000000000000	306	c	m			2	0
00001000000000000000	307	o	f			3	0
00001000000000000000	308	c	m			2	0
00001011110000000000	309	o	m			4	0
00001000000110000000	310	c	f			1	0
00001010000000000000	311	o	m			4	0
00001000000000000000	312	o	f			3	0
00001010001100000000	313	c	m			2	0
00001001001000000000	314	o	f			3	0
00001000000100000100	315	o	f			3	0
00001000101100000000	316	c	m			2	0
00001011011000000000	317	o	m			4	0
00001001101100000000	318	o	m			4	0
00001000000000000000	319	c	f			1	0
00001000000000000000	320	o	f			3	0
00001000000000000000	321	c	f			1	0
00001000000000000000	322	o	m			4	0
00001010000000000000	323	o	f			3	0
00001000000000000000	324	c	f			1	0
00001000000000000000	325	c	f			1	0
00001001000000000000	326	c	f			1	0
00001011110000000000	327	o	m			4	0
00001001110000000000	328	o	f			3	0
00001011100000000000	329	c	m			2	0
00001000000000000000	330	c	m			2	0
00001000000000000000	331	o	m			4	0
00001011011101011011	332	o	m	36.5	44	4	0
00001000000000000000	333	o	m			4	0
00001010101000010100	334	c	m	32	40.5	2	0
00001000000000000000	335	c	m			2	0
00001000000000000000	336	c	f			1	0
00001010100000000000	337	c	m	31	42	2	0
00001000100000000000	338	c	m			2	0
00001000000000000000	339	c	f			1	0
00001000100010000000	340	o	f			3	0
00001010010000000000	341	c	m	34	42.5	2	0
00001011100111000000	342	o	m	37.5	46	4	0
00001011000000000000	343	o	m	38	45.5	4	0
00001000000111001001	344	c	m	34	42.5	2	0
00001000101001001000	345	o	f			3	0
00001001000000000000	346	c	f			1	0
00001000110111011000	347	c	m	32	39	2	0
00001000000010000000	348	o	m			4	0
00001000001000000000	349	c	m			2	0
00001011101111001111	350	c	m	34	43	2	0
00001000000000000000	351	o	m			4	0
00001000000000000000	352	o	f			3	0
00001000000000000000	353	o	f			3	0
00001011010000000000	354	c	m	37.5	45.5	2	0
00001011010001000000	355	o	m	36	43	4	0
00001000000000000000	356	c	m			2	0
00001000101000010000	357	c	f			1	0
00001000100000000000	358	o	m			4	0
00001011111111000000	359	c	m	34	43	2	0
00001001111100000000	360	o	m			4	0
00001000000000000000	361	o	f			3	0
00001001101111001110	362	c	m	33	42	2	0
00001011110000000000	363	o	m	35.5	43	4	0
00001000000000000000	364	c	m			2	0
00001000100000000000	365	c	m			2	0
00001011111010000000	366	c	m	33.5	42	2	0
00001000000000000000	367	o	f			3	0
00001010000000000000	368	c	m			2	0
00001000000000000000	369	c	m			2	0
00001010000000000000	370	c	m	42.5	42	2	0
00001000000000000000	371	o	m			4	0
00001001100111011110	372	c	m	33	42	2	0
00001000000000000000	373	c	m			2	0
00001000000000010000	374	c	m			2	0
00001000000000000000	375	c	m			2	0
00001011110111011000	376	c	m	44.5	42.5	2	0
00001010000000000000	377	c	m			2	0
00001010000000000000	378	c	m	31.5	37	2	0
00001000000000000000	379	c	m			2	0
00001000000000000000	380	c	f			1	0
00001000011111011110	381	c	m	34	42	2	0
00001001000000000000	382	c	m			2	0
00001000000000000000	383	c	m			2	0
00001000000000000000	384	c	m			2	0
00001000000000000000	385	c	m			2	0
00001000000000000000	386	o	m			4	0
00001000000000000000	387	c	f			1	0
00001010000000000000	388	c	m	34	40.5	2	0
00001000000000000000	389	c	m			2	0
00001010000000001000	390	o	f			3	0
00001010000000000000	391	c	m	34	41.5	2	0
00001000000000000000	392	c	m			2	0
00001000000000000000	393	c	m			2	0
00001000000000000000	394	c	f			1	0
00001000011100000000	395	c	m			2	0
00001000000000000000	396	c	f			1	0
00001000101110001000	397	c	m	33	42	2	0
00001000000000000000	398	c	m			2	0
00001001010010000000	399	o	m			4	0
00001000000000000000	400	c	f			1	0
00001010000000000000	401	c	m	32	39.5	2	0
00001000000000000000	402	c	m			2	0
00001010000000000000	403	c	m	35.5	43	2	0
00001000100000000000	404	c	m			2	0
00001000101000000000	405	c	m			2	0
00001010000000000000	406	c	m			2	0
00001000100000000000	407	c	m			2	0
00001000001000000000	408	c	m			2	0
00001000000000000000	409	c	m			2	0
00001000101000000000	410	c	m			2	0
00000111010000000000	411	o	m	35	43.5	4	0
00000111101000000000	412	o	m	33	47	4	0
00000010001100000000	413	o	f			3	0
00000011000000000000	414	o	f			3	0
00000010000000000000	415	o	f			3	0
00000010001010000000	416	o	f			3	0
00000010000000000000	417	o	m			4	0
00000010000000000000	418	o	f			3	0
00000010000000000000	419	o	m			4	0
00000011000000000000	420	o	m			4	0
00000010000000000000	421	o	m			4	0
00000010000100000000	422	c	f			1	0
00000010000000000000	423	o	f			3	0
00000010100000000000	424	o	m			4	0
00000010000000000000	425	o	m			4	0
00000011000000000000	426	o	m			4	0
00000010000000000000	427	o	m			4	0
00000010000000000000	428	o	m			4	0
00000011000000000000	429	o	m			4	0
00000010000000000000	430	o	m			4	0
00000010000000000000	431	c	m			2	0
00000010000000000000	432	o	f			3	0
00000010010000000000	433	o	m			4	0
00000010000000000000	434	o	m			4	0
00000010010000000000	435	o	m			4	0
00000011010000000000	436	o	m			4	0
00000011011110000000	437	o	m			4	0
00000010000000000000	438	c	f			1	0
00000011011000000000	439	c	m			2	0
00000010000000000000	440	c	m	32.5	40	2	0
00000011100000000000	441	c	f			1	0
00000010000000000000	442	o	m	36	43	4	0
00000010000000000000	443	o	f			3	0
00000010110000000000	444	c	m	32	41	2	0
00000010000000000000	445	o	m	34	42.5	4	0
00000010000000000000	446	c	m	33.5	40	2	0
00000010000000000000	447	c	m	33	40.5	2	0
00000010000000000000	448	c	m	34	42	2	0
00000010000000000000	449	c	m	35	44	2	0
00000010100000000000	450	c	m	33.5	42	2	0
00000010100000000000	451	c	m	33	40.5	2	0
00000010000000000000	452	o	f	38.5	41.5	3	0
00000010001100000000	453	o	m	35	41	4	0
00000010100000000000	454	c	m	33.5	40.5	2	0
00000010000000000000	455	c	m	32	40	2	0
00000010000000000000	456	c	f	35.5	37	1	0
00000011110100000000	457	c	m	34	41.5	2	0
00000011000000000000	458	c	m	32.5	40.5	2	0
00000010000010000000	459	c	f	36	37.5	1	0
00000010000000000000	460	c	m	32	42.5	2	0
00000010001011010110	461	c	m	30	38	2	0
00000010100010000000	462	o	f	39.5	41	3	0
00000010100000000000	463	c	m	34	44	2	0
00000010100011000000	464	o	m	35.5	43	4	0
00000010001000000000	465	c	f	34	38	1	0
00000011110000000000	466	c	m	33	41	2	0
00000010011101011110	467	c	m	33	43	2	0
00000010110000000000	468	c	m	34.5	42	2	0
00000010000100000000	469	o	m	37.5	39.5	4	0
00000010101111011000	470	c	m	32	39	2	0
00000010001111000000	471	c	m	33	41	2	0
00000010100100000000	472	c	f	33.5	42.8	1	0
00000011100000000000	473	o	m	37	43.5	4	0
00000011111110000000	474	o	m	38	46.5	4	0
00000011100000000000	475	c	m	33.5	42	2	0
00000010000000000000	476	o	m	34	42	4	0
00000010000000000000	477	o	m			4	0
00000010000000000000	478	c	m	30.5	38	2	0
00000010100000000000	479	c	m	33	41	2	0
00000010000000000000	480	c	m	34	41.5	2	0
00000010000000000000	481	c	f	34	39	1	0
00000010000000000000	482	c	f	36	39.5	1	0
00000010000000000000	483	c	f			1	0
00000010000000000000	484	c	m	35	42	2	0
00000010001000011100	485	c	m	35	43	2	0
00000010000010000000	486	c	m	32.5	40	2	0
00000010000000000000	487	c	f	36	38	1	0
00000010100000000000	488	c	f	36.5	40	1	0
00000010000000000000	489	c	f	35	39.5	1	0
00000010000000000000	490	o	m	36.5	45.5	4	0
00000011011101011101	491	c	m	33	44	2	0
00000010100000000000	493	c	f	33.5	35	1	0
00000010000000000000	494	o	m	37.5	46	4	0
00000010100000000000	495	c	f	34	37.5	1	0
00000010100001000000	496	c	m	34	42	2	0
00000010001000000000	497	c	m	33.5	41	2	0
00000011000000000000	498	c	f	35	37	1	0
00000001100000000000	499	o	f			3	0
00000001000000000000	500	o	f			3	0
00000001000000000000	501	c	f			1	0
00000001100000000000	502	o	m	31	43.5	4	0
00000001000000000000	503	o	m			4	0
00000001110000000000	504	o	m	39	45	4	0
00000001000000000000	505	c	m	31.5	39	2	0
00000001000000000000	506	o	m	37	45	4	0
00000001010000000000	507	o	m	38	45	4	0
00000001111100000000	508	o	m	37	44.5	4	0
00000001000000000000	509	o	f	37	38.5	3	0
00000001011000000000	510	o	m	36	48.5	4	0
00000001001111011000	511	o	m	36	45	4	0
00000001100000000000	512	c	m	35	44	2	0
00000001000000000000	513	o	f	33	40.5	3	0
00000001000000000000	514	o	f	32	38.5	3	0
00000001000000010000	515	o	f	31	39.5	3	0
00000001000000000000	516	c	f			1	0
00000001000000000000	517	c	m	34	42.5	2	0
00000001011000000000	518	c	m	34	41.5	2	0
00000001000000000000	519	c	f			1	0
00000001101000000000	520	c	m	30	39	2	0
00000001001101000000	521	c	m	32.5	41.5	2	0
00000001101000000000	522	c	f			1	0
00000001001000000000	523	c	m	32.5	42	2	0
00000000100000000000	524	o	f	39	42.5	3	0
00000000100000000000	525	o	m	40	46.5	4	0
00000000100000000000	526	o	f	34	39	3	0
00000000100101010000	527	o	f	31.5	34	3	0
00000000110000000000	528	o	m	38	46	4	0
00000000100000000000	529	c	f	35	38.5	1	0
00000000100000000000	530	c	f	35	39	1	0
00000000110000000100	531	c	f	36	39	1	0
00000000101111000000	532	c	m	34	44	2	0
00000000101000000000	533	o	f	37.5	41	3	0
00000000100000000000	534	o	f	34.5	39	3	0
00000000100000000000	535	c	f	34.5	37	1	0
00000000100000000000	536	o	f	33.5	35.5	3	0
00000000100000000000	537	c	f	36	40	1	0
00000000100011000000	538	o	f	38	40.5	3	0
00000000100000000000	539	c	f	34	37.5	1	0
00000000100000000000	540	c	f	35	37	1	0
00000000100000000000	541	c	f	35	37	1	0
00000000110001010000	542	o	f	38	40.5	3	0
00000000101000000000	543	c	m	34.5	40.5	2	0
00000000100000000000	544	c	f	35	36.5	1	0
00000000110000000000	545	o	f	32.5	36	3	0
00000000110000000000	546	c	m	32.5	41.5	2	0
00000000100100000000	547	o	f	39	43.5	3	0
00000000101000001100	548	o	m	37.5	46	4	0
00000000100010000000	549	c	f	33.5	35	1	0
00000000100000000000	550	c	f	35	38	1	0
00000000101111010000	551	c	m	32	38.5	2	0
00000000110000000000	552	c	m	33	36.5	2	0
00000000100000000000	553	c	m	34	43	2	0
00000000110000010000	554	c	f	35.5	38	1	0
00000000101100000000	555	c	m	33	41	2	0
00000000100000000000	556	c	m	31.5	39	2	0
00000000100000000000	557	c	f	38	41	1	0
00000000100010010000	558	c	m	31.5	38	2	0
00000000100000000000	559	c	f	33	35.5	1	0
00000000100000000000	560	c	f	34	36.5	1	0
00000000111000000000	561	c	m	33	40.5	2	0
00000000100100000000	562	c	m	33.5	41	2	0
00000000101100011101	563	c	m	33	41	2	0
00000000100100000000	564	o	m	38.5	41	4	0
00000000101000000000	565	c	m	34.5	41.5	2	0
00000000100000000000	566	o	m	37.5	45	4	0
00000000100000000000	567	c	f	37	39.5	1	0
00000000100100000000	568	c	f	37.5	40	1	0
00000000100010010000	569	c	f	32.5	36	1	0
00000000100000000000	570	o	m	38	46	4	0
00000000100000000000	571	c	m	34	43	2	0
00000000100100000000	572	c	m	33	42	2	0
00000000100000000000	573	c	f	36	38	1	0
00000000100000000000	574	o	m	38	44	4	0
00000000100000000000	575	c	m	34	41	2	0
00000000101100000000	576	c	m	35.5	43.5	2	0
00000000100000000000	577	c	f	38	39.5	1	0
00000000100000000000	578	o	f	38.5	42	3	0
00000000010000000000	579	o	m			4	0
00000000010000000000	580	c	m			2	0
00000000011000000000	581	c	f			1	0
00000000010000000000	582	o	f			3	0
00000000011000000000	583	o	m			4	0
00000000001011000000	584	o	m	37.5	46	4	0
00000000001111000000	585	o	m	37.5	45.5	4	0
00000000001000000000	586	o	m	36.5	39.5	4	0
00000000001000000000	587	o	m	36	43	4	0
00000000001111000010	588	o	m	37.5	46	4	0
00000000001101000000	589	o	f	37	40.5	3	0
00000000001000000000	590	c	m	34	41	2	0
00000000001000000000	591	c	m	31.5	38.5	2	0
00000000001001001100	592	c	m	33	42.5	2	0
00000000001111000000	593	o	m	39.5	48	4	0
00000000001000000000	594	c	m	33	39	2	0
00000000001000000011	595	c	m	31	38.5	2	0
00000000001010000000	596	o	m	34.5	44	4	0
00000000001000000000	597	o	f	33.5	36	3	0
00000000001000000000	598	c	m	35	43	2	0
00000000001000000000	599	c	m	31.5	42	2	0
00000000001000000000	600	c	f	34	38	1	0
00000000001000000000	601	c	m	32.5	38.5	2	0
00000000001000000000	602	o	m	37	43.5	4	0
00000000000100000000	603	o	f	38	42	3	0
00000000000100000000	604	c	f	33	35.5	1	0
00000000000100000000	605	o	m	36.5	42	4	0
00000000000110000000	606	o	m	36.5	44.5	4	0
00000000000100000000	607	o	f	38	39.5	3	0
00000000000100000000	608	c	f	32.5	35	1	0
00000000000110000000	609	o	m	35.5	42	4	0
00000000000101011100	610	c	m	31.5	40	2	0
00000000000100000000	611	c	f	33.5	37	1	0
00000000000111000000	612	c	m	31	39	2	0
00000000000101010000	613	c	m	33	39.5	2	0
00000000000110010000	614	c	m	32.5	40	2	0
00000000000100000000	615	c	f	33.5	38	1	0
00000000000100000000	616	c	m	33	40	2	0
00000000000111000000	617	c	m	31.5	39	2	0
00000000000110000000	618	o	m	38	42	4	0
00000000000111011110	619	c	m	32	40	2	0
00000000000110000000	620	o	f	38	41.5	3	0
00000000000110000000	621	c	f	35	37.5	1	0
00000000000111010110	622	o	m	38.5	47	4	0
00000000000100010000	623	c	f	34	36.5	1	0
00000000000100100000	624	c	m	31.5	38	2	0
00000000000001110000	625	o	m	37.5	46	4	0
00000000000001100000	626	o	m	39	47.5	4	0
00000000000001000000	627	o	f	34.5	38	3	0
00000000000001000000	628	o	m	36	43	4	0
00000000000001010110	629	c	f	36	40.5	1	0
00000000000001000000	630	c	m	32	40	2	0
00000000000001000000	631	o	f	35.5	38	3	0
00000000000001001000	632	c	f	32.5	35	1	0
00000000000001000000	633	c	f	37.5	40.5	1	0
00000000000001000000	634	c	f	34.5	37.5	1	0
00000000000001011100	635	o	m	38.5	47	4	0
00000000000001000000	636	c	m	33	41.5	2	0
00000000000001000000	637	o	f	39	42.5	3	0
00000000000001000000	638	c	f	32.5	36.5	1	0
00000000000000100000	639	o	m	37	44	4	0
00000000000000100000	640	o	f	39	43	3	0
00000000000000110000	641	c	f	35	37	1	0
00000000000000010000	642	o	f	32	35.5	3	0
00000000000000010000	643	c	m	33	42.5	2	0
00000000000000010000	644	c	f	31	36	1	0
00000000000000011000	645	c	m	32	40	2	0
00000000000000010000	646	c	f	33	37	1	0
00000000000000010000	647	c	m	32	41	2	0
00000000000000010000	648	c	f	34	37	1	0
00000000000000001001	649	o	f			3	0
00000000000000001001	650	o	f			3	0
00000000000000001000	651	c	f			1	0
00000000000000001000	652	c	f			1	0
00000000000000001100	653	c	m	34	41	2	0
00000000000000001000	654	c	f			1	0
00000000000000000100	655	o	m	38.5	45.5	4	0
00000000000000000101	656	c	f			1	0
00000000000000000010	657	o	m			4	0
00000000000000000001	658	o	m	38.5	47.5	4	0
00000000000000000001	659	c	f			1	0
00000000000000000001	660	c	f			1	0
