# Supplementary material for: Similar Survival Rates of Territorial and Sneaker Males in a Polymorphic Damselfly: A Multi‐Year Study
Source: Ecol Evol. 2025 Dec 10;15(12):e72623. doi: 10.1002/ece3.72623 (PMC12690216; doi:10.1002/ece3.72623)
Supplement: Supplementary file 2 — Data S1: ece372623‐sup‐0002‐DataS1.zip. [file ECE3-15-e72623-s001.zip › MetData1997.xlsx]

## Sheet: Sheet1
Rain	AvTemp	Sun	Day
0	15	7.4	1
0	15.2	3.6	2
0.5	18.6	2.5	4
0	22	4.3	5
12	18.6	5.2	6
5.5	18	4.1	7
0.5	14.2	6.6	10
8	12.5	5.5	11
26.5	15.8	7.1	15
6.5	13.2	5.8	16
0	16.8	4.8	17
0	18.2	4.3	18
0	20.4	5.4	21
0	23.6	5.2	23
0	20.8	6.3	25
0	18.5	3.8	27
14.5	20.5	5.4	30
0	17.8	6.2	32
0	19.3	4.1	34
0	19.4	6.8	37
0	24	6.4	41
0	22.5	4.8	44
0	25.8	5.5	47
