# Supplementary material for: Similar Survival Rates of Territorial and Sneaker Males in a Polymorphic Damselfly: A Multi‐Year Study
Source: Ecol Evol. 2025 Dec 10;15(12):e72623. doi: 10.1002/ece3.72623 (PMC12690216; doi:10.1002/ece3.72623)
Supplement: Supplementary file 2 — Data S1: ece372623‐sup‐0002‐DataS1.zip. [file ECE3-15-e72623-s001.zip › MRanalysis1997StudyFINALStepwise.R]

library(marked)
library(ggplot2)
library(splines2)
library(openxlsx2)
library(ggpubr)
library(readxl)

## Define a helper function that fits a marked model with specified formulas
## for Phi and p and returns the AIC.
fit_marked_model <- function(phi_formula, p_formula, dp, ddl) {
  # Fit the model (set silent=TRUE to suppress verbose output)
  mod <- crm(dp, ddl, model.parameters = list(
    Phi = list(formula = phi_formula),
    p   = list(formula = p_formula)
  ))
  # Return the AICc value
  return(mod$results$AIC)
}


Master1997sizeknown <- read_excel("/Users/tomsherratt/Library/CloudStorage/OneDrive-CarletonUniversity/CLEANMnaisMMR/1997Data/Master1997SecondSizeKnown.xlsx")
MetData1997<- read_excel("/Users/tomsherratt/Library/CloudStorage/OneDrive-CarletonUniversity/CLEANMnaisMMR/1997Data/MetData1997.xlsx")
table(Master1997sizeknown$category, Master1997sizeknown$teneral)


nc<- 24 
# Create dynamic (daily varying) variables in specified format
AvTemp<- matrix(rep(MetData1997$AvTemp[1:nc],each=nrow(Master1997sizeknown)),ncol=nc)
colnames(AvTemp)=paste("AvTemp",MetData1997$Day[1:nc],sep="")

Rain<- matrix(rep(MetData1997$Rain[1:nc],each=nrow(Master1997sizeknown)),ncol=nc)
colnames(Rain)=paste("Rain",MetData1997$Day[1:nc],sep="")

Sun<- matrix(rep(MetData1997$Sun[1:nc],each=nrow(Master1997sizeknown)),ncol=nc)
colnames(Sun)=paste("Sun",MetData1997$Day[1:nc],sep="")

# Add dynamic variables to data frame (and ensure that category is treated as a factor, not numeric)
Master1997sizeknown<- cbind(Master1997sizeknown,AvTemp, Rain, Sun)
Master1997sizeknown$category<- as.factor(Master1997sizeknown$category)

mnais.proc=process.data(Master1997sizeknown,time.intervals =c(1,2,1,1,1,3,1,4,1,1,1,3,2,2,2,3,2,2,3,4,3,3) )
mnais.ddl=make.design.data(mnais.proc)

# Create the design object, specifying the statitc and time varying data
design.Phi=list(static=c("size", "category"),time.varying=c("AvTemp", "Rain", "Sun"))
design.p=list(static=c("size","category"),time.varying=c("AvTemp", "Rain", "Sun"))
design.parameters=list(Phi=design.Phi,p=design.p)
mnais.ddl=make.design.data(mnais.proc,parameters=design.parameters)
cand<- c("category","bSpline(Age)","bSpline(size)","bSpline(AvTemp)","bSpline(Rain)","bSpline(Sun)")


#######FORWARDS SELECTION VIA AIC#####
## Create caching environment for AIC values
aic_cache <- new.env(hash = TRUE, parent = emptyenv())
get_model_key <- function(phi, p) {
  paste("Phi:", phi, "| p:", p)
}

get_model_aic <- function(phi, p, dp, ddl) {
  key <- get_model_key(phi, p)
  if (exists(key, envir = aic_cache)) {
    return(get(key, envir = aic_cache))
  } else {
    new_AIC <- fit_marked_model(as.formula(paste("~", phi)),
                                as.formula(paste("~", p)),
                                dp, ddl)
    assign(key, new_AIC, envir = aic_cache)
    return(new_AIC)
  }
}

## -------- Forward Selection --------
# Initialize history: start with null model (Phi ~ 1, p ~ 1)
forward_history <- data.frame(iteration = 0,
                              Phi = "1", p = "1", AIC = NA,
                              stringsAsFactors = FALSE)
best_phi <- "1"
best_p   <- "1"
best_AIC <- get_model_aic(best_phi, best_p, mnais.proc, mnais.ddl)
forward_history$AIC[1] <- best_AIC
cat("Forward Selection - Initial null model: Phi =", best_phi, "; p =", best_p, "; AIC =", best_AIC, "\n")

iter <- 1
improved <- TRUE
while (improved) {
  improved <- FALSE
  candidate_list <- list()
  
  ## Try adding one predictor to Phi (if not already included)
  current_phi_terms <- if (best_phi == "1") character(0) else unlist(strsplit(best_phi, " + ", fixed = TRUE))
  for (pred in setdiff(cand, current_phi_terms)) {
    new_phi <- if (best_phi == "1") pred else paste(best_phi, "+", pred)
    new_AIC <- get_model_aic(new_phi, best_p, mnais.proc, mnais.ddl)
    cat("Forward: Trying addition to Phi:", new_phi, "with p =", best_p, "=> AIC =", new_AIC, "\n")
    candidate_list <- c(candidate_list, list(list(phi = new_phi, p = best_p, AIC = new_AIC)))
  }
  
  ## Try adding one predictor to p (if not already included)
  current_p_terms <- if (best_p == "1") character(0) else unlist(strsplit(best_p, " + ", fixed = TRUE))
  for (pred in setdiff(cand, current_p_terms)) {
    new_p <- if (best_p == "1") pred else paste(best_p, "+", pred)
    new_AIC <- get_model_aic(best_phi, new_p, mnais.proc, mnais.ddl)
    cat("Forward: Trying addition to p:", new_p, "with Phi =", best_phi, "=> AIC =", new_AIC, "\n")
    candidate_list <- c(candidate_list, list(list(phi = best_phi, p = new_p, AIC = new_AIC)))
  }
  
  if (length(candidate_list) > 0) {
    AICs <- sapply(candidate_list, function(x) x$AIC)
    min_AIC <- min(AICs)
    if (min_AIC < best_AIC) {
      best_AIC <- min_AIC
      best_candidate <- candidate_list[[which.min(AICs)]]
      best_phi <- best_candidate$phi
      best_p   <- best_candidate$p
      improved <- TRUE
      cat(">>> Forward step accepted (Iteration", iter, "): New model -> Phi:", best_phi,
          "; p:", best_p, "; AIC:", best_AIC, "\n\n")
      forward_history <- rbind(forward_history,
                               data.frame(iteration = iter,
                                          Phi = best_phi, p = best_p,
                                          AIC = best_AIC, stringsAsFactors = FALSE))
      iter <- iter + 1
    }
  }
}
cat("Final forward selection model:\n  Phi:", best_phi, "\n  p:", best_p, "\n  AIC:", best_AIC, "\n\n")

forward_history
write_xlsx(forward_history, '/Users/tomsherratt/Library/CloudStorage/OneDrive-CarletonUniversity/CLEANMnaisMMR/1997Data/1997ForwardSelectionALL.xlsx')


####BACKWARDS SELECTION VIA AIC#####
## -------- Backward Elimination --------

# Start from the global model: all predictors in both Phi and p.
global_phi <- paste(cand, collapse = " + ")
global_p   <- paste(cand, collapse = " + ")
backward_history <- data.frame(iteration = 0,
                               Phi = global_phi, p = global_p, AIC = NA,
                               stringsAsFactors = FALSE)
best_phi <- global_phi
best_p   <- global_p
best_AIC <- get_model_aic(best_phi, best_p, mnais.proc, mnais.ddl)
backward_history$AIC[1] <- best_AIC
cat("Backward Elimination - Global model: Phi =", best_phi, "; p =", best_p, "; AIC =", best_AIC, "\n")

iter <- 1
improved <- TRUE
while (improved) {
  improved <- FALSE
  candidate_list <- list()
  
  ## For Phi: try dropping one predictor at a time.
  phi_terms <- unlist(strsplit(best_phi, " + ", fixed = TRUE))
  if (length(phi_terms) > 0 && !all(phi_terms == "1")) {
    for (pred in phi_terms) {
      new_phi_terms <- setdiff(phi_terms, pred)
      new_phi <- if (length(new_phi_terms) == 0) "1" else paste(new_phi_terms, collapse = " + ")
      new_AIC <- get_model_aic(new_phi, best_p, mnais.proc, mnais.ddl)
      cat("Backward: Dropping", pred, "from Phi yields:", new_phi, "with p =", best_p,
          "=> AIC =", new_AIC, "\n")
      candidate_list <- c(candidate_list, list(list(phi = new_phi, p = best_p, AIC = new_AIC)))
    }
  }
  
  ## For p: try dropping one predictor at a time.
  p_terms <- unlist(strsplit(best_p, " + ", fixed = TRUE))
  if (length(p_terms) > 0 && !all(p_terms == "1")) {
    for (pred in p_terms) {
      new_p_terms <- setdiff(p_terms, pred)
      new_p <- if (length(new_p_terms) == 0) "1" else paste(new_p_terms, collapse = " + ")
      new_AIC <- get_model_aic(best_phi, new_p, mnais.proc, mnais.ddl)
      cat("Backward: Dropping", pred, "from p yields:", new_p, "with Phi =", best_phi,
          "=> AIC =", new_AIC, "\n")
      candidate_list <- c(candidate_list, list(list(phi = best_phi, p = new_p, AIC = new_AIC)))
    }
  }
  
  if (length(candidate_list) > 0) {
    AICs <- sapply(candidate_list, function(x) x$AIC)
    min_AIC <- min(AICs)
    if (min_AIC < best_AIC) {
      best_AIC <- min_AIC
      best_candidate <- candidate_list[[which.min(AICs)]]
      best_phi <- best_candidate$phi
      best_p   <- best_candidate$p
      improved <- TRUE
      cat(">>> Backward step accepted (Iteration", iter, "): New model -> Phi:", best_phi,
          "; p:", best_p, "; AIC:", best_AIC, "\n\n")
      backward_history <- rbind(backward_history,
                                data.frame(iteration = iter,
                                           Phi = best_phi, p = best_p,
                                           AIC = best_AIC, stringsAsFactors = FALSE))
      iter <- iter + 1
    }
  }
}
cat("Final backward elimination model:\n  Phi:", best_phi, "\n  p:", best_p, "\n  AIC:", best_AIC, "\n")
backward_history
write_xlsx(backward_history, '/Users/tomsherratt/Library/CloudStorage/OneDrive-CarletonUniversity/CLEANMnaisMMR/1997Data/1997BackwardSelectionALL.xlsx')

# forward iteration best model
BESTmodel1997 <- crm(mnais.proc,mnais.ddl,model.parameters=list(
  Phi=list(formula=~bSpline(Age) + bSpline(AvTemp)),
  p=list(formula=~category + bSpline(size) + bSpline(Rain))), hessian = T)
